# Supplementary material for: Predegenerated Schwann cells–a novel prospect for cell therapy for glaucoma: neuroprotection, neuroregeneration and neuroplasticity
Source: Sci Rep. 2016 Apr 1;6:23187. doi: 10.1038/srep23187 (PMC4817039; doi:10.1038/srep23187)
Supplement: Supplementary Table 1 [file srep23187-s2.xls]

## Sheet: medium sample
Accession	Description	# Unique Peptides	Molecular Function	Cellular Component	Biological Process	Pfam IDs
P02769	Serum albumin OS=Bos taurus GN=ALB PE=1 SV=4 - [ALBU_BOVIN]	129	DNA binding; metal ion binding; protein binding	extracellular; cytoplasm	transport; cell communication; response to stimulus; cell death; regulation of biological process	Pf00273
Q3MHN5	Vitamin D-binding protein OS=Bos taurus GN=GC PE=2 SV=1 - [VTDB_BOVIN]	32	protein binding; transporter activity	extracellular	transport	Pf00273; Pf09164; Pf10212
P01308	Insulin OS=Homo sapiens GN=INS PE=1 SV=1 - [INS_HUMAN]	1	protein binding	extracellular; cytoplasm; endoplasmic reticulum; organelle lumen; Golgi; endosome	cell communication; regulation of biological process; response to stimulus; defense response; metabolic process; cell proliferation; transport; cell growth; cell organization and biogenesis; cellular component movement; development; cell death; cell differentiation	Pf00049
Q3SZ57	Alpha-fetoprotein OS=Bos taurus GN=AFP PE=2 SV=1 - [FETA_BOVIN]	29	metal ion binding	extracellular; cytoplasm	development; reproduction; transport; metabolic process; cell communication; regulation of biological process; response to stimulus	Pf00273
P17690	Beta-2-glycoprotein 1 OS=Bos taurus GN=APOH PE=1 SV=4 - [APOH_BOVIN]	19	protein binding; enzyme regulator activity	extracellular; cell surface	cell proliferation; regulation of biological process; metabolic process; coagulation; response to stimulus; cellular component movement; development; cell death	Pf00084; Pf09014
Q29443	Serotransferrin OS=Bos taurus GN=TF PE=2 SV=1 - [TRFE_BOVIN]	24	metal ion binding	extracellular	transport; cellular homeostasis	Pf00405; Pf12974
P81644	Apolipoprotein A-II OS=Bos taurus GN=APOA2 PE=1 SV=2 - [APOA2_BOVIN]	9	transporter activity; protein binding; enzyme regulator activity	extracellular	regulation of biological process; response to stimulus; transport; metabolic process; cell organization and biogenesis; defense response	Pf04711
P81187	Complement factor B OS=Bos taurus GN=CFB PE=1 SV=2 - [CFAB_BOVIN]	11	catalytic activity; protein binding	extracellular	metabolic process; regulation of biological process; response to stimulus; defense response	Pf00084; Pf00089; Pf00092
P00978	Protein AMBP OS=Bos taurus GN=AMBP PE=1 SV=2 - [AMBP_BOVIN]	10	enzyme regulator activity; protein binding	extracellular; membrane	metabolic process; regulation of biological process	Pf00014; Pf00061
P04937	Fibronectin OS=Rattus norvegicus GN=Fn1 PE=1 SV=2 - [FINC_RAT]	8	protein binding; structural molecule activity; enzyme regulator activity; metal ion binding	extracellular; cytoplasm; membrane	development; response to stimulus; defense response; cell organization and biogenesis; cell differentiation; cellular component movement; regulation of biological process; metabolic process; cell death; cellular homeostasis	Pf00039; Pf00040; Pf00041
P60711	Actin, cytoplasmic 1 OS=Rattus norvegicus GN=Actb PE=1 SV=1 - [ACTB_RAT]	1	nucleotide binding; protein binding	cytoplasm; cytosol; cytoskeleton; nucleus; organelle lumen; extracellular	cell differentiation; cell organization and biogenesis; development	Pf00022
P68035	Actin, alpha cardiac muscle 1 OS=Rattus norvegicus GN=Actc1 PE=2 SV=1 - [ACTC_RAT]	1	nucleotide binding; protein binding; catalytic activity	cytoplasm; cytoskeleton; extracellular	metabolic process; cell death; cellular component movement; cell differentiation; cell organization and biogenesis; response to stimulus; regulation of biological process; development	Pf00022
Q01177	Plasminogen OS=Rattus norvegicus GN=Plg PE=2 SV=2 - [PLMN_RAT]	2	catalytic activity; protein binding	extracellular; membrane; cell surface	metabolic process; cell death; regulation of biological process; coagulation; response to stimulus; cell organization and biogenesis; cell differentiation; cellular homeostasis; development; cellular component movement	Pf00024; Pf00051; Pf00089; Pf09342
D3ZQ25	Fibulin 1 (Predicted) OS=Rattus norvegicus GN=Fbln1 PE=4 SV=1 - [D3ZQ25_RAT]	3	metal ion binding; protein binding; enzyme regulator activity	extracellular	development; reproduction; metabolic process; regulation of biological process; cell organization and biogenesis	Pf01821; Pf07645; Pf12662
D3ZHV3	Metallothionein OS=Rattus norvegicus GN=Mt1m PE=3 SV=1 - [D3ZHV3_RAT]	2	metal ion binding
Q2KJF1	Alpha-1B-glycoprotein OS=Bos taurus GN=A1BG PE=1 SV=1 - [A1BG_BOVIN]	4	protein binding	extracellular
P08649	Complement C4 OS=Rattus norvegicus GN=C4 PE=1 SV=3 - [CO4_RAT]	3	enzyme regulator activity; protein binding	extracellular	defense response; response to stimulus; metabolic process; regulation of biological process	Pf00207; Pf01759; Pf01821; Pf01835; Pf07677; Pf07678; Pf07703; Pf10569; Pf11974
P01186	Vasopressin-neurophysin 2-copeptin OS=Rattus norvegicus GN=Avp PE=1 SV=1 - [NEU2_RAT]	2	catalytic activity; signal transducer activity; protein binding; enzyme regulator activity	extracellular; cytoplasm	response to stimulus; metabolic process; cell communication; regulation of biological process; cellular homeostasis; reproduction; cell proliferation; transport; cell growth; cell organization and biogenesis; cell death	Pf00184
P00747	Plasminogen OS=Homo sapiens GN=PLG PE=1 SV=2 - [PLMN_HUMAN]	1	catalytic activity; metal ion binding; protein binding	extracellular; membrane; cell surface; cytoplasm; organelle lumen	transport; metabolic process; cell death; regulation of biological process; coagulation; response to stimulus; cell proliferation; cell organization and biogenesis; cell differentiation; cellular homeostasis; development; cellular component movement	Pf00024; Pf00051; Pf00089; Pf09342
Q3T052	Inter-alpha-trypsin inhibitor heavy chain H4 OS=Bos taurus GN=ITIH4 PE=1 SV=1 - [ITIH4_BOVIN]	3	enzyme regulator activity; protein binding	extracellular	defense response; response to stimulus; metabolic process; regulation of biological process	Pf00092; Pf06668; Pf08487
P17697	Clusterin OS=Bos taurus GN=CLU PE=1 SV=1 - [CLUS_BOVIN]	4	catalytic activity; protein binding	extracellular; nucleus; cytoplasm; mitochondrion; endoplasmic reticulum; cytosol; membrane	cell death; metabolic process; regulation of biological process; cell organization and biogenesis; response to stimulus; cell communication	Pf01093
D3ZFH5	Protein Itih2 OS=Rattus norvegicus GN=Itih2 PE=4 SV=2 - [D3ZFH5_RAT]	3	enzyme regulator activity		metabolic process
P24090	Alpha-2-HS-glycoprotein OS=Rattus norvegicus GN=Ahsg PE=1 SV=2 - [FETUA_RAT]	2	enzyme regulator activity	extracellular	cell organization and biogenesis; defense response; response to stimulus; development; reproduction; cell growth; regulation of biological process; metabolic process; cell communication; transport	Pf00031
P98140	Coagulation factor XII OS=Bos taurus GN=F12 PE=1 SV=2 - [FA12_BOVIN]	2	catalytic activity; protein binding	extracellular	metabolic process; coagulation; response to stimulus; regulation of biological process	Pf00008; Pf00040; Pf00051; Pf00089
D3ZS47	Excision repair cross-complementing rodent repair deficiency, complementation group 6 (Predicted) OS=Rattus norvegicus GN=Ercc6 PE=4 SV=1 - [D3ZS47_RAT]	1	DNA binding; catalytic activity; nucleotide binding; protein binding	nucleus; organelle lumen	response to stimulus; metabolic process; cell communication; regulation of biological process; cell death	Pf00176; Pf00271
P00762	Anionic trypsin-1 OS=Rattus norvegicus GN=Prss1 PE=1 SV=1 - [TRY1_RAT]	1	catalytic activity; metal ion binding	extracellular	metabolic process; response to stimulus	Pf00089
P82943	Regakine-1 OS=Bos taurus PE=1 SV=2 - [REG1_BOVIN]	2	protein binding	extracellular	response to stimulus; defense response	Pf00048
P02788	Lactotransferrin OS=Homo sapiens GN=LTF PE=1 SV=6 - [TRFL_HUMAN]	1	DNA binding; catalytic activity; protein binding; metal ion binding; enzyme regulator activity	extracellular; nucleus; cytoplasm; organelle lumen	regulation of biological process; metabolic process; transport; cellular homeostasis; response to stimulus; defense response; cell communication; cell organization and biogenesis	Pf00405
M0RBU0	Cartilage oligomeric matrix protein OS=Rattus norvegicus GN=Comp PE=4 SV=1 - [M0RBU0_RAT]	2	protein binding; structural molecule activity; metal ion binding	extracellular	development; cell death; cell organization and biogenesis; regulation of biological process	Pf05735; Pf07645; Pf11598; Pf12947
D3ZKR3	Glyceraldehyde-3-phosphate dehydrogenase OS=Rattus norvegicus PE=3 SV=2 - [D3ZKR3_RAT]	2	catalytic activity		metabolic process
Q7TP65	Ankyrin repeat and LEM domain-containing protein 2 OS=Rattus norvegicus GN=Ankle2 PE=2 SV=2 - [ANKL2_RAT]	1	catalytic activity; protein binding	nucleus; cytoplasm; endoplasmic reticulum; membrane	cell organization and biogenesis; metabolic process; regulation of biological process; cell division	Pf01693; Pf12796
P07456	Insulin-like growth factor II OS=Bos taurus GN=IGF2 PE=1 SV=4 - [IGF2_BOVIN]	2	protein binding; enzyme regulator activity	extracellular	cell differentiation; metabolic process; regulation of biological process; development; cell communication; response to stimulus; cell proliferation; cell organization and biogenesis; cell division	Pf00049; Pf08365
F1LQR5	Protein Ryk (Fragment) OS=Rattus norvegicus GN=Ryk PE=4 SV=2 - [F1LQR5_RAT]	1	catalytic activity; nucleotide binding		metabolic process
G3V918	Phosphoribosylglycinamide formyltransferase, isoform CRA_a OS=Rattus norvegicus GN=Gart PE=3 SV=1 - [G3V918_RAT]	1	catalytic activity; nucleotide binding; metal ion binding	cytoplasm	metabolic process; response to stimulus; development	Pf00551; Pf00586; Pf01071; Pf02222; Pf02593; Pf02769; Pf02843; Pf02844; Pf03435; Pf08442
D3ZAF5	Periostin, osteoblast specific factor (Predicted), isoform CRA_a OS=Rattus norvegicus GN=Postn PE=4 SV=1 - [D3ZAF5_RAT]	2	protein binding	extracellular	cell communication; regulation of biological process; response to stimulus; cell organization and biogenesis	Pf02469; Pf07546
M0R979	Protein Thbs1 (Fragment) OS=Rattus norvegicus GN=Thbs1 PE=4 SV=1 - [M0R979_RAT]	2	metal ion binding; protein binding	extracellular; cytoplasm	response to stimulus; development; regulation of biological process
O88752	Epsilon 1 globin OS=Rattus norvegicus GN=Hbe1 PE=2 SV=1 - [O88752_RAT]	1	transporter activity; metal ion binding; protein binding	cytoplasm; cytosol	metabolic process; regulation of biological process; transport; cell organization and biogenesis	Pf00042
O70509	CD44 antigen OS=Rattus norvegicus GN=Cd44 PE=2 SV=1 - [O70509_RAT]	1	catalytic activity; receptor activity; signal transducer activity; protein binding	nucleus; cytoplasm; Golgi; membrane; cell surface	cell growth; cell organization and biogenesis; regulation of biological process; development; defense response; response to stimulus; cell death; metabolic process; cell communication; cellular component movement; cell differentiation; reproduction	Pf00193
P12843	Insulin-like growth factor-binding protein 2 OS=Rattus norvegicus GN=Igfbp2 PE=1 SV=3 - [IBP2_RAT]	1	protein binding	extracellular; membrane; cytoplasm	cell growth; cell organization and biogenesis; regulation of biological process; response to stimulus; cell communication; development; reproduction; cell proliferation	Pf00086; Pf00219
Q00981	Ubiquitin carboxyl-terminal hydrolase isozyme L1 OS=Rattus norvegicus GN=Uchl1 PE=1 SV=2 - [UCHL1_RAT]	1	catalytic activity; protein binding	nucleus; organelle lumen; cytoplasm; endoplasmic reticulum; membrane; cytosol	response to stimulus; metabolic process; cell differentiation; cell organization and biogenesis; development; cell communication; cell proliferation; cellular component movement; transport; regulation of biological process	Pf01088
F1MA92	Protein Pld5 OS=Rattus norvegicus GN=Pld5 PE=4 SV=2 - [F1MA92_RAT]	1	catalytic activity		metabolic process	Pf00614; Pf08371
F1M9B2	Insulin-like growth factor binding protein 7, isoform CRA_b OS=Rattus norvegicus GN=Igfbp7 PE=4 SV=2 - [F1M9B2_RAT]	1	protein binding	extracellular	cell growth; cell organization and biogenesis; regulation of biological process; development; reproduction; response to stimulus; metabolic process	Pf07648; Pf07679
M0RA80	Protein Tnc OS=Rattus norvegicus GN=Tnc PE=4 SV=1 - [M0RA80_RAT]	1		extracellular	regulation of biological process; response to stimulus; cell differentiation; cell organization and biogenesis; development; cell communication
Q2KIX7	Protein HP-25 homolog 1 OS=Bos taurus PE=1 SV=1 - [HP251_BOVIN]	1	protein binding	extracellular		Pf00386
Q8K3X8	Heat shock factor-binding protein 1 OS=Rattus norvegicus GN=Hsbp1 PE=3 SV=1 - [HSBP1_RAT]	1		nucleus; cytoskeleton		Pf06825
P02803	Metallothionein-1 OS=Rattus norvegicus GN=Mt1 PE=1 SV=1 - [MT1_RAT]	1	metal ion binding	nucleus; cytoplasm; vacuole; cytosol	cellular homeostasis; cell communication; regulation of biological process; response to stimulus; cell death
E2RUH2	Protein LOC100360501 OS=Rattus norvegicus GN=LOC100360501 PE=2 SV=1 - [E2RUH2_RAT]	1	protein binding; enzyme regulator activity	cytoplasm; extracellular	development; regulation of biological process
Q3KRF2	High density lipoprotein binding protein (Vigilin) OS=Rattus norvegicus GN=Hdlbp PE=2 SV=1 - [Q3KRF2_RAT]	1	RNA binding	nucleus; cytoplasm; extracellular	transport; metabolic process	Pf00013
Q9QZK5	Serine protease HTRA1 OS=Rattus norvegicus GN=Htra1 PE=2 SV=1 - [HTRA1_RAT]	1	catalytic activity; protein binding	extracellular; cytoplasm; cytosol	cell growth; cell organization and biogenesis; regulation of biological process; metabolic process; cell communication; response to stimulus	Pf00050; Pf00089; Pf00219; Pf00595; Pf07648; Pf10459
F1MAB7	Protein Dgki OS=Rattus norvegicus GN=Dgki PE=4 SV=1 - [F1MAB7_RAT]	1	catalytic activity; enzyme regulator activity; protein binding	cytoplasm	cell communication; regulation of biological process; response to stimulus; metabolic process	Pf00023; Pf00130; Pf00609; Pf00781; Pf12796
D3ZUL3	Protein Col6a1 OS=Rattus norvegicus GN=Col6a1 PE=4 SV=1 - [D3ZUL3_RAT]	1	protein binding	extracellular; membrane	cell organization and biogenesis; response to stimulus	Pf00092; Pf01391
Q5M7T5	Protein Serpinc1 OS=Rattus norvegicus GN=Serpinc1 PE=2 SV=1 - [Q5M7T5_RAT]	1	protein binding; enzyme regulator activity	extracellular	response to stimulus; metabolic process; regulation of biological process; defense response	Pf00079
G3V6G7	Polyribonucleotide nucleotidyltransferase 1 OS=Rattus norvegicus GN=Pnpt1 PE=4 SV=1 - [G3V6G7_RAT]	1	catalytic activity; RNA binding	cytoplasm; mitochondrion; membrane	metabolic process; regulation of biological process; cell organization and biogenesis; response to stimulus; transport	Pf00013; Pf00575; Pf01138; Pf03725; Pf03726
Q62632	Follistatin-related protein 1 OS=Rattus norvegicus GN=Fstl1 PE=1 SV=1 - [FSTL1_RAT]	1	metal ion binding; protein binding	extracellular		Pf00050; Pf07648
P63088	Serine/threonine-protein phosphatase PP1-gamma catalytic subunit OS=Rattus norvegicus GN=Ppp1cc PE=1 SV=1 - [PP1G_RAT]	1	catalytic activity; protein binding; metal ion binding	chromosome; nucleus; organelle lumen; cytoplasm; mitochondrion; membrane; cytosol	metabolic process; cell differentiation; development; regulation of biological process; transport; cell division	Pf00149
D4ABI4	Protein RGD1561444 OS=Rattus norvegicus GN=RGD1561444 PE=4 SV=1 - [D4ABI4_RAT]	1				Pf08014
M0R5F5	Protein Cdca5 OS=Rattus norvegicus GN=Cdca5 PE=4 SV=1 - [M0R5F5_RAT]	1
P07897	Aggrecan core protein OS=Rattus norvegicus GN=Acan PE=1 SV=2 - [PGCA_RAT]	1	structural molecule activity; metal ion binding; protein binding	extracellular	development; cell differentiation; response to stimulus; metabolic process; cell organization and biogenesis; cellular component movement; regulation of biological process	Pf00059; Pf00084; Pf00193; Pf07679; Pf07686
G3V6K6	Epidermal growth factor receptor, isoform CRA_b OS=Rattus norvegicus GN=Egfr PE=3 SV=1 - [G3V6K6_RAT]	1	nucleotide binding; protein binding; catalytic activity; receptor activity; signal transducer activity; enzyme regulator activity	nucleus; cytoplasm; endosome; membrane; cell surface	cell communication; metabolic process; regulation of biological process; response to stimulus; cell organization and biogenesis; development; cell proliferation; cellular component movement; transport; reproduction; cell death; cell differentiation; defense response	Pf00069; Pf00757; Pf01030; Pf07714
P56652	Inter-alpha-trypsin inhibitor heavy chain H3 OS=Bos taurus GN=ITIH3 PE=1 SV=2 - [ITIH3_BOVIN]	1	enzyme regulator activity; protein binding	extracellular	metabolic process; regulation of biological process	Pf00092; Pf06668; Pf08487
F1M9V6	Myosin X (Predicted) OS=Rattus norvegicus GN=Myo10 PE=4 SV=2 - [F1M9V6_RAT]	1	nucleotide binding; catalytic activity; motor activity; protein binding	nucleus; organelle lumen; cytoplasm; cytosol; cytoskeleton; membrane	cell communication; regulation of biological process; response to stimulus; cell organization and biogenesis; transport	Pf00063; Pf00169; Pf00373; Pf00769; Pf00784; Pf00887
P08709	Coagulation factor VII OS=Homo sapiens GN=F7 PE=1 SV=1 - [FA7_HUMAN]	1	protein binding; catalytic activity; metal ion binding	extracellular; cytoplasm; endoplasmic reticulum; organelle lumen; Golgi; membrane	cellular component movement; regulation of biological process; response to stimulus; metabolic process; coagulation; cell communication; development; cell death	Pf00089; Pf00594; Pf09342; Pf12947
A1L1K5	Coiled-coil domain containing 21 OS=Rattus norvegicus GN=Cep85 PE=2 SV=1 - [A1L1K5_RAT]	1	catalytic activity; motor activity	cytoskeleton; nucleus; organelle lumen	metabolic process	Pf00012; Pf00038; Pf01576; Pf02463; Pf04111; Pf05262; Pf10174; Pf11180; Pf11559; Pf12128
Q5RJQ4	NAD-dependent protein deacetylase sirtuin-2 OS=Rattus norvegicus GN=Sirt2 PE=1 SV=1 - [SIR2_RAT]	1	protein binding; metal ion binding; catalytic activity; nucleotide binding	cytoplasm; cytoskeleton	metabolic process; cell organization and biogenesis; development; regulation of biological process; cell division	Pf02146
M0RAN8	Protein Ipo8 (Fragment) OS=Rattus norvegicus GN=Ipo8 PE=4 SV=1 - [M0RAN8_RAT]	1
F1M6N1	Uncharacterized protein (Fragment) OS=Rattus norvegicus PE=4 SV=1 - [F1M6N1_RAT]	1	metal ion binding
G3V7W5	Cadherin 20 OS=Rattus norvegicus GN=Cdh20 PE=3 SV=1 - [G3V7W5_RAT]	1	metal ion binding	membrane		Pf00028; Pf01049
D4A150	Uncharacterized protein (Fragment) OS=Rattus norvegicus PE=4 SV=2 - [D4A150_RAT]	1	enzyme regulator activity		cell communication; regulation of biological process; response to stimulus; metabolic process
G3V9C8	Multidrug resistance protein 3 OS=Rattus norvegicus GN=Abcb4 PE=4 SV=1 - [G3V9C8_RAT]	1	nucleotide binding; catalytic activity; transporter activity	membrane	metabolic process; transport	Pf00005; Pf00664; Pf09818
F1LMK3	Protein RGD1562289 OS=Rattus norvegicus GN=RGD1562289 PE=4 SV=1 - [F1LMK3_RAT]	1	catalytic activity	membrane; nucleus	transport; metabolic process	Pf05557; Pf05701; Pf07926; Pf10146; Pf12128
Q32PZ0	PAK1 interacting protein 1 OS=Rattus norvegicus GN=Pak1ip1 PE=2 SV=1 - [Q32PZ0_RAT]	1	protein binding	nucleus; organelle lumen; membrane		Pf00400
G3V8Q9	Adenomatosis polyposis coli, isoform CRA_a OS=Rattus norvegicus GN=Apc PE=4 SV=1 - [G3V8Q9_RAT]	1	protein binding; enzyme regulator activity	chromosome; nucleus; cytoplasm; cytoskeleton; membrane	cell division; development; cell organization and biogenesis; response to stimulus; regulation of biological process; cell differentiation; cell proliferation; cell communication; cellular component movement; cell death; metabolic process; cellular homeostasis; reproduction	Pf00514; Pf05923; Pf05937; Pf05956; Pf11414
B2RZ27	Protein Sh3bgrl3 OS=Rattus norvegicus GN=Sh3bgrl3 PE=4 SV=1 - [B2RZ27_RAT]	1	catalytic activity	cytoplasm	cellular homeostasis; regulation of biological process	Pf00462; Pf04908
M0RBJ7	Complement C3 OS=Rattus norvegicus GN=C3 PE=3 SV=1 - [M0RBJ7_RAT]	1	enzyme regulator activity	extracellular	defense response; response to stimulus; metabolic process; regulation of biological process
M0R4D3	Protein RGD1624210 OS=Rattus norvegicus GN=RGD1624210 PE=4 SV=1 - [M0R4D3_RAT]	1	protein binding	membrane	response to stimulus; transport	Pf00622; Pf07679; Pf07686; Pf08205
F1M7F8	Oxidation resistance protein 1 (Fragment) OS=Rattus norvegicus GN=C7 PE=4 SV=2 - [F1M7F8_RAT]	1		membrane	cellular homeostasis; cell death; regulation of biological process; response to stimulus
Q5XIB2	Peptidyl-prolyl cis-trans isomerase CWC27 homolog OS=Rattus norvegicus GN=Cwc27 PE=2 SV=1 - [CWC27_RAT]	1	catalytic activity	nucleus; spliceosomal complex	metabolic process	Pf00160
D4A582	Protein Zdbf2 OS=Rattus norvegicus GN=Zdbf2 PE=4 SV=2 - [D4A582_RAT]	1
D3ZT26	Protein Tatdn2 OS=Rattus norvegicus GN=Tatdn2 PE=4 SV=1 - [D3ZT26_RAT]	1	catalytic activity			Pf01026
M0R911	Protein Gm10108 OS=Rattus norvegicus GN=Gm10108 PE=3 SV=1 - [M0R911_RAT]	1	metal ion binding	cytoplasm; mitochondrion; membrane	transport; metabolic process
D4AEL4	Protein Abcb5 OS=Rattus norvegicus GN=Abcb5 PE=4 SV=1 - [D4AEL4_RAT]	1	nucleotide binding; transporter activity; catalytic activity	cytoplasm; Golgi; membrane	metabolic process; transport	Pf00005; Pf00664
M0RD14	Pyruvate kinase OS=Rattus norvegicus PE=3 SV=1 - [M0RD14_RAT]	1	metal ion binding; catalytic activity		metabolic process
Q499M7	Ligand-dependent nuclear receptor-interacting factor 1 OS=Rattus norvegicus GN=Lrif1 PE=2 SV=2 - [LRIF1_RAT]	1	protein binding	nucleus; organelle lumen	metabolic process; regulation of biological process
Q5U2N0	CTP synthase 2 OS=Rattus norvegicus GN=Ctps2 PE=2 SV=1 - [PYRG2_RAT]	1	nucleotide binding; catalytic activity	cytoplasm; mitochondrion	metabolic process	Pf00117; Pf06418; Pf07722
D3ZTP8	Protein Pigo OS=Rattus norvegicus GN=Pigo PE=4 SV=1 - [D3ZTP8_RAT]	1	catalytic activity	membrane	metabolic process	Pf01663
D3ZFT7	Collagen alpha-1(XXIII) chain OS=Rattus norvegicus GN=Col23a1 PE=4 SV=1 - [D3ZFT7_RAT]	1				Pf01391
G3V9G5	Protein Synm OS=Rattus norvegicus GN=Synm PE=3 SV=2 - [G3V9G5_RAT]	1	catalytic activity; structural molecule activity; protein binding	cytoskeleton; membrane; cytoplasm	cell organization and biogenesis; metabolic process	Pf00038
M0R6T9	Protein Kng2 OS=Rattus norvegicus GN=Kng2 PE=4 SV=1 - [M0R6T9_RAT]	1	enzyme regulator activity		metabolic process; regulation of biological process
D3ZTN0	Protein Prkdc (Fragment) OS=Rattus norvegicus GN=Prkdc PE=4 SV=2 - [D3ZTN0_RAT]	1	nucleotide binding; DNA binding; catalytic activity	nucleus	metabolic process; response to stimulus
F1M4Q3	Protein Hmcn1 OS=Rattus norvegicus GN=Hmcn1 PE=4 SV=2 - [F1M4Q3_RAT]	1	catalytic activity; receptor activity; signal transducer activity; metal ion binding; nucleotide binding	membrane	metabolic process; cell communication; regulation of biological process; response to stimulus
Q95M17	Acidic mammalian chitinase OS=Bos taurus GN=CHIA PE=1 SV=1 - [CHIA_BOVIN]	1	catalytic activity	extracellular; cytoplasm	metabolic process; defense response; response to stimulus; cell death; regulation of biological process; transport	Pf00704; Pf01607

## Sheet: medium sample graphical
Total Genes:47 Total protein Class hits 84
	1	extracellular matrix protein (PC00102)	4	0.085	0.048
	2	protease (PC00190)	5	0.106	0.06
	3	cytoskeletal protein (PC00085)	5	0.106	0.06
	4	transporter (PC00227)	4	0.085	0.048
	5	transferase (PC00220)	6	0.128	0.071
	6	oxidoreductase (PC00176)	1	0.021	0.012
	7	cell adhesion molecule (PC00069)	6	0.128	0.071
	8	ligase (PC00142)	3	0.064	0.036
	9	nucleic acid binding (PC00171)	6	0.128	0.071
	10	signaling molecule (PC00207)	2	0.043	0.024
	11	enzyme modulator (PC00095)	5	0.106	0.06
	12	calcium-binding protein (PC00060)	2	0.043	0.024
	13	defense/immunity protein (PC00090)	4	0.085	0.048
	14	hydrolase (PC00121)	11	0.234	0.131
	15	transfer/carrier protein (PC00219)	3	0.064	0.036
	16	phosphatase (PC00181)	1	0.021	0.012
	17	transcription factor (PC00218)	1	0.021	0.012
	18	chaperone (PC00072)	1	0.021	0.012
	19	cell junction protein (PC00070)	1	0.021	0.012
	20	surfactant (PC00212)	2	0.043	0.024
	21	structural protein (PC00211)	1	0.021	0.012
	22	kinase (PC00137)	3	0.064	0.036
	23	isomerase (PC00135)	1	0.021	0.012
	24	receptor (PC00197)	6	0.128	0.071

## Sheet: SC homogenate 1
Accession	Description	# Unique Peptides	Biological Process	Cellular Component	Molecular Function	Pfam IDs
Q6S3A0	Plectin OS=Rattus norvegicus GN=Plec PE=1 SV=1	136	cell differentiation;cell organization and biogenesis;response to stimulus	cytoplasm;cytoskeleton;membrane	protein binding;RNA binding;structural molecule activity	Pf00307, Pf00681, Pf03501, Pf07812, Pf11971
Q6S3A1	Plectin 4 OS=Rattus norvegicus PE=2 SV=1	135	cell differentiation;cell organization and biogenesis;response to stimulus	cytoplasm;cytoskeleton;membrane	protein binding;RNA binding;structural molecule activity	Pf00307, Pf00681, Pf07812, Pf11971
A0A0G2K1J5	Plectin OS=Rattus norvegicus GN=Plec PE=1 SV=1	135	cell differentiation;cell organization and biogenesis;response to stimulus	cytoplasm;cytoskeleton;membrane	protein binding;RNA binding;structural molecule activity	Pf00307, Pf00681, Pf07812, Pf11971
Q6S3A4	Plectin OS=Rattus norvegicus GN=Plec PE=1 SV=1	135	cell differentiation;cell organization and biogenesis;response to stimulus	cytoplasm;cytoskeleton;membrane	protein binding;RNA binding;structural molecule activity	Pf00307, Pf00681, Pf07812, Pf11971
Q6S399	Plectin OS=Rattus norvegicus GN=Plec PE=1 SV=1	135	cell differentiation;cell organization and biogenesis;response to stimulus	cytoplasm;cytoskeleton;membrane	protein binding;RNA binding;structural molecule activity	Pf00307, Pf00681, Pf07812, Pf11971
Q6S398	Plectin 8 OS=Rattus norvegicus PE=2 SV=1	135	cell differentiation;cell organization and biogenesis;response to stimulus	cytoplasm;cytoskeleton;membrane	protein binding;RNA binding;structural molecule activity	Pf00307, Pf00681, Pf07812, Pf11971
F7F9U6	Plectin OS=Rattus norvegicus GN=Plec PE=1 SV=1	135	cell differentiation;cell organization and biogenesis;response to stimulus	cytoplasm;cytoskeleton;membrane	protein binding;RNA binding;structural molecule activity	Pf00307, Pf00681, Pf07812, Pf11971
Q6S396	Plectin OS=Rattus norvegicus GN=Plec PE=1 SV=1	135	cell differentiation;cell organization and biogenesis;response to stimulus	cytoplasm;cytoskeleton;membrane	protein binding;RNA binding;structural molecule activity	Pf00307, Pf00681, Pf07812, Pf11971
Q6S3A3	Plectin OS=Rattus norvegicus GN=Plec PE=1 SV=1	135	cell differentiation;cell organization and biogenesis;response to stimulus	cytoplasm;cytoskeleton;membrane	protein binding;RNA binding;structural molecule activity	Pf00307, Pf00681, Pf07812, Pf11971
Q6S3A5	Plectin OS=Rattus norvegicus GN=Plec PE=1 SV=1	135	cell differentiation;cell organization and biogenesis;response to stimulus	cytoplasm;cytoskeleton;membrane	protein binding;RNA binding;structural molecule activity	Pf00307, Pf00681, Pf07812, Pf11971
Q6S395	Plectin OS=Rattus norvegicus GN=Plec PE=1 SV=1	135	cell differentiation;cell organization and biogenesis;response to stimulus	cytoplasm;cytoskeleton;membrane	protein binding;RNA binding;structural molecule activity	Pf00307, Pf00681, Pf07812, Pf11971
P30427	Plectin OS=Rattus norvegicus GN=Plec PE=1 SV=2	129	cell differentiation;cell organization and biogenesis;response to stimulus	cytoplasm;cytoskeleton;membrane	protein binding;RNA binding;structural molecule activity	Pf00307, Pf00681, Pf03501, Pf07812, Pf11971
A0A0G2JUA5	Protein Ahnak OS=Rattus norvegicus GN=Ahnak PE=1 SV=1	127	cell organization and biogenesis;regulation of biological process	cytoplasm;cytoskeleton;cytosol;membrane;nucleus	protein binding;RNA binding;structural molecule activity
A0A0G2JU96	Protein Ahnak OS=Rattus norvegicus GN=Ahnak PE=1 SV=1	126
G3V6P7	Myosin, heavy polypeptide 9, non-muscle OS=Rattus norvegicus GN=Myh9 PE=1 SV=1	77	cell differentiation;cell organization and biogenesis;cellular component movement;metabolic process;regulation of biological process;transport	cytoplasm;cytoskeleton;cytosol;endosome;membrane;nucleus	catalytic activity;motor activity;nucleotide binding;protein binding;RNA binding;transporter activity	Pf00063, Pf01496, Pf01576, Pf01765, Pf02736, Pf03962, Pf04111, Pf04156, Pf05266, Pf05911, Pf06637, Pf07888, Pf09726, Pf09731, Pf11068, Pf11559, Pf12128, Pf13094, Pf13166
P31000	Vimentin OS=Rattus norvegicus GN=Vim PE=1 SV=2	73	cell differentiation;cell organization and biogenesis;metabolic process;regulation of biological process;response to stimulus	cytoplasm;cytoskeleton;cytosol;membrane;nucleus	protein binding;RNA binding;structural molecule activity	Pf00038, Pf04111, Pf04156, Pf04732, Pf10186
Q62812	Myosin-9 OS=Rattus norvegicus GN=Myh9 PE=1 SV=3	73	cell differentiation;cell organization and biogenesis;cellular component movement;metabolic process;regulation of biological process;transport	cytoplasm;cytoskeleton;cytosol;endosome;membrane;nucleus	catalytic activity;motor activity;nucleotide binding;protein binding;RNA binding;transporter activity	Pf00063, Pf01576, Pf01765, Pf02736, Pf03962, Pf04111, Pf04156, Pf05911, Pf06637, Pf07888, Pf09726, Pf09731, Pf11559, Pf12128, Pf13094, Pf13166
G3V8C3	Vimentin OS=Rattus norvegicus GN=Vim PE=1 SV=1	71	cell differentiation;cell organization and biogenesis;metabolic process;regulation of biological process;response to stimulus	cytoplasm;cytoskeleton;cytosol;membrane	protein binding;RNA binding;structural molecule activity	Pf00038, Pf04111, Pf04156, Pf04732, Pf10186
G3V852	Protein Tln1 OS=Rattus norvegicus GN=Tln1 PE=1 SV=1	55	cell organization and biogenesis	cytoplasm;cytoskeleton;membrane	protein binding;structural molecule activity	Pf00373, Pf01608, Pf02174, Pf08913, Pf09141, Pf09379
Q6ZYE7	Plectin (Fragment) OS=Rattus norvegicus GN=Plec PE=2 SV=1	52	cell differentiation;cell organization and biogenesis;response to stimulus	cytoplasm;cytoskeleton;membrane	protein binding;RNA binding;structural molecule activity	Pf00681, Pf07812
P48679	Prelamin-A/C OS=Rattus norvegicus GN=Lmna PE=1 SV=1	39	cell organization and biogenesis;regulation of biological process;response to stimulus;transport	cytoplasm;membrane;nucleus	protein binding;structural molecule activity	Pf00038, Pf00932, Pf12128
G3V8L3	Lamin A, isoform CRA_b OS=Rattus norvegicus GN=Lmna PE=1 SV=1	39	cell organization and biogenesis;regulation of biological process;response to stimulus;transport	cytoplasm;membrane;nucleus	protein binding;structural molecule activity	Pf00038, Pf00932, Pf12128
P05197	Elongation factor 2 OS=Rattus norvegicus GN=Eef2 PE=1 SV=4	37	cell differentiation;cell proliferation;metabolic process;regulation of biological process;response to stimulus	cytoplasm;cytosol;membrane;nucleus;ribosome	catalytic activity;nucleotide binding;protein binding;RNA binding	Pf00009, Pf00679, Pf03144, Pf03764, Pf14492
A0A096P6L8	Fibronectin OS=Rattus norvegicus GN=Fn1 PE=1 SV=2	37	cell differentiation;cell organization and biogenesis;cellular component movement;cellular homeostasis;defense response;metabolic process;regulation of biological process;response to stimulus	extracellular;membrane	enzyme regulator activity;metal ion binding;protein binding;structural molecule activity	Pf00039, Pf00040, Pf00041
Q498D4	Tln1 protein OS=Rattus norvegicus GN=Tln1 PE=2 SV=1	37	cell organization and biogenesis	cytoplasm;cytoskeleton;membrane	protein binding;structural molecule activity	Pf08913
P46462	Transitional endoplasmic reticulum ATPase OS=Rattus norvegicus GN=Vcp PE=1 SV=3	36	cell organization and biogenesis;metabolic process;regulation of biological process;response to stimulus;transport	cytoplasm;cytosol;endoplasmic reticulum;membrane;nucleus;proteasome	catalytic activity;enzyme regulator activity;nucleotide binding;protein binding;RNA binding	Pf00004, Pf00910, Pf01057, Pf01078, Pf02359, Pf02933, Pf05496, Pf05673, Pf06068, Pf07724, Pf07726, Pf07728, Pf09336, Pf13191, Pf13207, Pf13401
P04937	Fibronectin OS=Rattus norvegicus GN=Fn1 PE=1 SV=2	36	cell differentiation;cell organization and biogenesis;cellular component movement;cellular homeostasis;defense response;metabolic process;regulation of biological process;response to stimulus	extracellular;membrane	enzyme regulator activity;metal ion binding;protein binding;structural molecule activity	Pf00039, Pf00040, Pf00041
F1LST1	Fibronectin OS=Rattus norvegicus GN=Fn1 PE=1 SV=3	36	cell differentiation;cell organization and biogenesis;cellular component movement;cellular homeostasis;defense response;metabolic process;regulation of biological process;response to stimulus	extracellular;membrane	enzyme regulator activity;metal ion binding;protein binding;structural molecule activity	Pf00039, Pf00040, Pf00041
Q9JKB7	Guanine deaminase OS=Rattus norvegicus GN=Gda PE=1 SV=1	32	metabolic process;regulation of biological process	cytosol	catalytic activity;metal ion binding	Pf01979, Pf07969, Pf13147
P04797	Glyceraldehyde-3-phosphate dehydrogenase OS=Rattus norvegicus GN=Gapdh PE=1 SV=3	32	cell death;cell organization and biogenesis;development;metabolic process;regulation of biological process;response to stimulus	cytoplasm;cytoskeleton;cytosol;membrane;mitochondrion;nucleus	catalytic activity;nucleotide binding;protein binding	Pf00044, Pf02800
Q9WTT6	Guanine deaminase OS=Rattus norvegicus GN=Gda PE=1 SV=1	31	metabolic process;regulation of biological process	cytosol	catalytic activity;metal ion binding	Pf01979, Pf07969, Pf13147
M0R757	Elongation factor 1-alpha OS=Rattus norvegicus GN=LOC100360413 PE=3 SV=1	31	metabolic process	cytoplasm	catalytic activity;nucleotide binding;RNA binding	Pf00009, Pf03143, Pf03144
P62630	Elongation factor 1-alpha 1 OS=Rattus norvegicus GN=Eef1a1 PE=2 SV=1	31	cell organization and biogenesis;metabolic process;regulation of biological process;response to stimulus	cytoplasm;cytoskeleton;cytosol;membrane;mitochondrion;nucleus	catalytic activity;nucleotide binding;protein binding;RNA binding	Pf00009, Pf03143, Pf03144
P16617	Phosphoglycerate kinase 1 OS=Rattus norvegicus GN=Pgk1 PE=1 SV=2	30	cell differentiation;metabolic process	cytoplasm;cytosol;membrane	catalytic activity;nucleotide binding	Pf00162
M0R590	Glyceraldehyde-3-phosphate dehydrogenase OS=Rattus norvegicus GN=LOC685186 PE=3 SV=1	29	metabolic process		catalytic activity;nucleotide binding	Pf00044, Pf02800
Q5BJ93	Alpha-enolase OS=Rattus norvegicus GN=Eno1 PE=1 SV=2	28	metabolic process;regulation of biological process;response to stimulus	cytoplasm;membrane;nucleus	catalytic activity;metal ion binding;protein binding;RNA binding	Pf00113, Pf03952, Pf13378
M0R5J4	Uncharacterized protein OS=Rattus norvegicus PE=3 SV=1	28	metabolic process		catalytic activity;metal ion binding	Pf00113, Pf03952
Q0QEU1	Glyceraldehyde-3-phosphate dehydrogenase (Fragment) OS=Rattus norvegicus GN=GAPDH PE=2 SV=1	28	cell death;cell organization and biogenesis;development;metabolic process;regulation of biological process;response to stimulus	cytoplasm;cytoskeleton;cytosol;membrane;mitochondrion;nucleus	catalytic activity;nucleotide binding;protein binding	Pf00044, Pf02800
D3ZGY4	Glyceraldehyde-3-phosphate dehydrogenase OS=Rattus norvegicus GN=Gapdh-ps2 PE=3 SV=1	28	metabolic process		catalytic activity;nucleotide binding	Pf00044, Pf02800
A0A0G2JTC5	Prelamin-A/C OS=Rattus norvegicus GN=Lmna PE=1 SV=1	28			structural molecule activity	Pf00038, Pf00932, Pf02463, Pf12128
Q5EB49	Enolase 1, (Alpha) OS=Rattus norvegicus GN=Eno1 PE=2 SV=1	27	metabolic process;regulation of biological process;response to stimulus	cytoplasm;membrane;nucleus	catalytic activity;metal ion binding;protein binding;RNA binding	Pf00113, Pf03952
P05065	Fructose-bisphosphate aldolase A OS=Rattus norvegicus GN=Aldoa PE=1 SV=2	27	cell organization and biogenesis;cellular homeostasis;metabolic process;regulation of biological process;response to stimulus	cytoplasm;cytoskeleton;membrane;mitochondrion;nucleus	catalytic activity;protein binding;RNA binding	Pf00274
P70482	Lamin C2 (Fragment) OS=Rattus norvegicus GN=C2.1 PE=2 SV=1	27	cell organization and biogenesis;regulation of biological process;response to stimulus;transport	cytoplasm;membrane;nucleus	protein binding;structural molecule activity	Pf00038, Pf00932
M0R660	Glyceraldehyde-3-phosphate dehydrogenase OS=Rattus norvegicus GN=RGD1565368 PE=1 SV=1	26	metabolic process		catalytic activity;nucleotide binding	Pf00044, Pf02800
A0A0G2K3R2	Prelamin-A/C OS=Rattus norvegicus GN=Lmna PE=1 SV=1	26			structural molecule activity	Pf00038, Pf00932
Q6P6U3	Lmna protein OS=Rattus norvegicus GN=Lmna PE=2 SV=1	26	cell organization and biogenesis;regulation of biological process;response to stimulus;transport	cytoplasm;membrane;nucleus	protein binding;structural molecule activity	Pf00038, Pf00932
D3ZHA0	Filamin-C OS=Rattus norvegicus GN=Flnc PE=1 SV=1	25		cytoplasm;cytoskeleton;membrane	protein binding	Pf00307, Pf00630
A0A0H2UHR7	Filamin-C OS=Rattus norvegicus GN=Flnc PE=1 SV=1	25		cytoplasm;cytoskeleton;membrane	protein binding	Pf00307, Pf00630
Q66X93	Staphylococcal nuclease domain-containing protein 1 OS=Rattus norvegicus GN=Snd1 PE=1 SV=1	25	cell differentiation;metabolic process;regulation of biological process	cytoplasm;membrane;mitochondrion;nucleus	catalytic activity;RNA binding	Pf00565, Pf00567
F1M853	Protein Rrbp1 OS=Rattus norvegicus GN=Rrbp1 PE=1 SV=3	25	cell differentiation;metabolic process;regulation of biological process;transport	endoplasmic reticulum;membrane;ribosome	catalytic activity;motor activity;receptor activity;RNA binding	Pf00038, Pf01576, Pf03276, Pf03962, Pf04111, Pf04156, Pf05104, Pf05557, Pf07888, Pf08317, Pf09606, Pf10186, Pf12128, Pf13779
A0A0G2K793	Heat shock protein HSP 90-beta OS=Rattus norvegicus GN=Hsp90ab1 PE=1 SV=1	24	metabolic process;response to stimulus		nucleotide binding;protein binding	Pf00183, Pf02518, Pf13589
P34058	Heat shock protein HSP 90-beta OS=Rattus norvegicus GN=Hsp90ab1 PE=1 SV=4	24	cell organization and biogenesis;metabolic process;regulation of biological process;response to stimulus	cell surface;cytoplasm;cytosol;membrane;mitochondrion	enzyme regulator activity;nucleotide binding;protein binding;RNA binding	Pf00183, Pf02518, Pf13589
D3ZF39	Protein Uap1 OS=Rattus norvegicus GN=Uap1 PE=1 SV=2	23	metabolic process	cytoplasm;cytosol;membrane;nucleus	catalytic activity;protein binding	Pf01704
A0A0A0MY09	Endoplasmin OS=Rattus norvegicus GN=Hsp90b1 PE=1 SV=1	23	cell organization and biogenesis;metabolic process;regulation of biological process;response to stimulus;transport	cytosol;endoplasmic reticulum;membrane;nucleus;organelle lumen	nucleotide binding;protein binding;RNA binding	Pf00183, Pf02518, Pf13589
Q66HD0	Endoplasmin OS=Rattus norvegicus GN=Hsp90b1 PE=1 SV=2	23	cell organization and biogenesis;metabolic process;regulation of biological process;response to stimulus;transport	cytosol;endoplasmic reticulum;membrane;nucleus;organelle lumen	nucleotide binding;protein binding;RNA binding	Pf00183, Pf02518, Pf13589
D4A8Y5	Staphylococcal nuclease domain-containing protein 1 OS=Rattus norvegicus GN=Snd1 PE=1 SV=2	23	metabolic process;regulation of biological process		catalytic activity	Pf00565, Pf00567
Q3KRF2	High density lipoprotein binding protein (Vigilin) OS=Rattus norvegicus GN=Hdlbp PE=1 SV=1	23	metabolic process;transport	cytoplasm;nucleus	RNA binding	Pf00013, Pf13014, Pf14611
G3V888	ATP-citrate synthase OS=Rattus norvegicus GN=Acly PE=1 SV=1	22	metabolic process	cytoplasm;membrane;mitochondrion;nucleus	catalytic activity;metal ion binding;nucleotide binding	Pf00285, Pf00549, Pf02629
G3V9G4	ATP-citrate synthase OS=Rattus norvegicus GN=Acly PE=1 SV=1	22	metabolic process	cytoplasm;membrane;mitochondrion	catalytic activity;metal ion binding;nucleotide binding	Pf00285, Pf00549, Pf02629
A0A0G2K5E7	ATP-citrate synthase OS=Rattus norvegicus GN=Acly PE=1 SV=1	22	metabolic process	cytoplasm	catalytic activity;metal ion binding;nucleotide binding	Pf00285, Pf00549, Pf02629
P11598	Protein disulfide-isomerase A3 OS=Rattus norvegicus GN=Pdia3 PE=1 SV=2	22	cell communication;cellular homeostasis;metabolic process;regulation of biological process;response to stimulus	cell surface;cytoplasm;endoplasmic reticulum;extracellular;membrane;mitochondrion;nucleus;organelle lumen	catalytic activity;protein binding;RNA binding	Pf00085, Pf13098, Pf13848, Pf13899, Pf13905
A0A0H2UHM5	Protein disulfide-isomerase OS=Rattus norvegicus GN=Pdia3 PE=1 SV=1	22	cell communication;cellular homeostasis;metabolic process;regulation of biological process;response to stimulus	cell surface;cytoplasm;endoplasmic reticulum;extracellular;membrane;mitochondrion;nucleus;organelle lumen	catalytic activity;protein binding;RNA binding	Pf00085, Pf13098, Pf13848, Pf13899, Pf13905
C9EH87	Alpha II spectrin OS=Rattus norvegicus PE=2 SV=1	22	cell organization and biogenesis;regulation of biological process	cytoskeleton;cytosol;membrane	metal ion binding;protein binding	Pf00018, Pf00036, Pf00435, Pf07653, Pf08239, Pf08726, Pf13405, Pf13499, Pf14604
A0A0G2K1E7	Spectrin alpha chain, non-erythrocytic 1 OS=Rattus norvegicus GN=Sptan1 PE=1 SV=1	22		cytoskeleton;membrane	metal ion binding;protein binding	Pf00018, Pf00036, Pf00435, Pf08726, Pf13405, Pf13499, Pf14604
A0A0G2K1Y8	Spectrin alpha chain, non-erythrocytic 1 OS=Rattus norvegicus GN=Sptan1 PE=1 SV=1	22	cell organization and biogenesis;regulation of biological process	cytoskeleton;cytosol;membrane	metal ion binding;protein binding	Pf00018, Pf00036, Pf00435, Pf07653, Pf08239, Pf08726, Pf13405, Pf13499, Pf14604
P16086	Spectrin alpha chain, non-erythrocytic 1 OS=Rattus norvegicus GN=Sptan1 PE=1 SV=2	22	cell organization and biogenesis;regulation of biological process	cytoplasm;cytoskeleton;cytosol;membrane	metal ion binding;protein binding	Pf00018, Pf00036, Pf00435, Pf07653, Pf08239, Pf08726, Pf13405, Pf13499, Pf14604
A0A0G2JZ69	Spectrin alpha chain, non-erythrocytic 1 OS=Rattus norvegicus GN=Sptan1 PE=1 SV=1	22	cell organization and biogenesis;regulation of biological process	cytoskeleton;cytosol;membrane	metal ion binding;protein binding	Pf00018, Pf00036, Pf00435, Pf07653, Pf08239, Pf08726, Pf13405, Pf13499, Pf14604
P18418	Calreticulin OS=Rattus norvegicus GN=Calr PE=1 SV=1	22	cell differentiation;cell organization and biogenesis;metabolic process;regulation of biological process;response to stimulus;transport	cell surface;cytoplasm;cytosol;endoplasmic reticulum;Golgi;membrane;nucleus;organelle lumen	metal ion binding;protein binding;RNA binding	Pf00262
Q9Z1A6	Vigilin OS=Rattus norvegicus GN=Hdlbp PE=1 SV=1	22	metabolic process;transport	cytoplasm;nucleus	RNA binding	Pf00013, Pf13014, Pf14611
P48500	Triosephosphate isomerase OS=Rattus norvegicus GN=Tpi1 PE=1 SV=2	21	development;metabolic process	cytosol;nucleus	catalytic activity;protein binding	Pf00121
F1M6C2	Elongation factor 1-alpha OS=Rattus norvegicus GN=LOC103691939 PE=1 SV=1	21	metabolic process	cytoplasm	catalytic activity;nucleotide binding;RNA binding	Pf00009, Pf03143, Pf03144
G3V786	Protein Akr1b8 OS=Rattus norvegicus GN=Akr1b8 PE=1 SV=1	21	metabolic process		catalytic activity	Pf00248
Q6IRK8	Spectrin alpha chain, non-erythrocytic 1 OS=Rattus norvegicus GN=Sptan1 PE=1 SV=1	21	cell organization and biogenesis;regulation of biological process	cytoskeleton;cytosol;membrane	metal ion binding;protein binding	Pf00018, Pf00036, Pf00435, Pf07653, Pf08239, Pf08726, Pf13405, Pf13499, Pf14604
P04785	Protein disulfide-isomerase OS=Rattus norvegicus GN=P4hb PE=1 SV=2	21	cellular homeostasis;metabolic process;regulation of biological process;response to stimulus	endoplasmic reticulum;membrane;organelle lumen	catalytic activity;metal ion binding;protein binding;RNA binding	Pf00085, Pf01216, Pf13098, Pf13848, Pf13899, Pf13905
C0JPT7	Filamin alpha OS=Rattus norvegicus GN=Flna PE=1 SV=1	21	cell organization and biogenesis;metabolic process;regulation of biological process;response to stimulus;transport	cytoplasm;cytoskeleton;cytosol;membrane;nucleus	protein binding;RNA binding;signal transducer activity	Pf00307, Pf00630
Q6XD99	Non-erythroid spectrin beta OS=Rattus norvegicus GN=Sptbn1 PE=2 SV=1	21	cell organization and biogenesis;metabolic process;regulation of biological process;transport	cytoplasm;cytoskeleton;membrane;nucleus	protein binding;RNA binding;structural molecule activity	Pf00169, Pf00307, Pf00435, Pf11971, Pf12128, Pf15410
A0A0G2K8W9	Protein Sptbn1 OS=Rattus norvegicus GN=Sptbn1 PE=1 SV=1	21			protein binding;structural molecule activity	Pf00169, Pf00307, Pf00435, Pf11971, Pf12128, Pf15410
G3V6S0	Protein Sptbn1 OS=Rattus norvegicus GN=Sptbn1 PE=1 SV=3	21				Pf00169, Pf00307, Pf00435, Pf11971, Pf12128, Pf15410
A0A0G2JZY6	Protein Sptbn1 OS=Rattus norvegicus GN=Sptbn1 PE=1 SV=1	21	regulation of biological process		protein binding;structural molecule activity	Pf00169, Pf00307, Pf00435, Pf11971, Pf12128, Pf15410
P04642	L-lactate dehydrogenase A chain OS=Rattus norvegicus GN=Ldha PE=1 SV=1	20	cell communication;metabolic process;regulation of biological process;response to stimulus	cytoplasm;cytosol;membrane;mitochondrion;nucleus	catalytic activity;nucleotide binding;protein binding	Pf00056, Pf02866
Q91W30	Aldose reductase-like protein OS=Rattus norvegicus GN=Akr1b8 PE=2 SV=1	20	metabolic process		catalytic activity	Pf00248
P16638	ATP-citrate synthase OS=Rattus norvegicus GN=Acly PE=1 SV=1	20	metabolic process	cytoplasm;membrane;mitochondrion	catalytic activity;metal ion binding;nucleotide binding	Pf00285, Pf00549, Pf02629
P82995	Heat shock protein HSP 90-alpha OS=Rattus norvegicus GN=Hsp90aa1 PE=1 SV=3	19	cell death;cell organization and biogenesis;cellular component movement;metabolic process;regulation of biological process;response to stimulus;transport	cell surface;cytoplasm;cytosol;membrane;nucleus	catalytic activity;enzyme regulator activity;nucleotide binding;protein binding;RNA binding	Pf00183, Pf02518, Pf13589
A0A0G2JWJ4	Triosephosphate isomerase OS=Rattus norvegicus GN=LOC100911515 PE=1 SV=1	19	metabolic process		catalytic activity	Pf00121
P63018	Heat shock cognate 71 kDa protein OS=Rattus norvegicus GN=Hspa8 PE=1 SV=1	18	cell organization and biogenesis;cellular component movement;metabolic process;regulation of biological process;response to stimulus;transport	cell surface;cytoplasm;cytosol;membrane;nucleus;spliceosomal complex;vacuole	catalytic activity;nucleotide binding;protein binding;RNA binding	Pf00012, Pf02463, Pf06723
F1LZI1	Protein LOC680121 OS=Rattus norvegicus GN=LOC680121 PE=3 SV=2	18	cell organization and biogenesis		nucleotide binding	Pf00012, Pf02463, Pf06723
A0A0G2K586	Fatty acid-binding protein, adipocyte OS=Rattus norvegicus GN=Fabp4 PE=1 SV=1	18	transport		transporter activity	Pf00061
Q5XFV4	Fabp4 protein OS=Rattus norvegicus GN=Fabp4 PE=1 SV=1	18	cell differentiation;metabolic process;regulation of biological process;response to stimulus;transport	cytoplasm;cytosol;nucleus	protein binding;transporter activity	Pf00061
Q5QD51	A-kinase anchor protein 12 OS=Rattus norvegicus GN=Akap12 PE=1 SV=1	18	metabolic process;regulation of biological process;response to stimulus;transport	cytoplasm;cytoskeleton;membrane	catalytic activity;protein binding	Pf03832
E9PU09	A kinase (PRKA) anchor protein (Gravin) 12, isoform CRA_b OS=Rattus norvegicus GN=Akap12 PE=1 SV=3	18	metabolic process;regulation of biological process;response to stimulus;transport	cytoplasm;cytoskeleton;membrane	catalytic activity;protein binding	Pf03832
P50137	Transketolase OS=Rattus norvegicus GN=Tkt PE=1 SV=1	18	metabolic process;regulation of biological process	membrane;nucleus	catalytic activity;metal ion binding;protein binding	Pf00456, Pf00676, Pf02779, Pf02780, Pf09364
G3V826	Transketolase OS=Rattus norvegicus GN=Tkt PE=1 SV=1	18	metabolic process;regulation of biological process	membrane;nucleus	catalytic activity;metal ion binding;protein binding	Pf00456, Pf00676, Pf02779, Pf02780, Pf09364
E9PTN6	Glyceraldehyde-3-phosphate dehydrogenase OS=Rattus norvegicus GN=RGD1564688 PE=3 SV=1	18	metabolic process		catalytic activity;nucleotide binding	Pf00044, Pf02800
P63039	60 kDa heat shock protein, mitochondrial OS=Rattus norvegicus GN=Hspd1 PE=1 SV=1	18	cell organization and biogenesis;cell proliferation;metabolic process;regulation of biological process;response to stimulus	cell surface;cytoplasm;cytosol;endoplasmic reticulum;endosome;Golgi;membrane;mitochondrion;organelle lumen	nucleotide binding;protein binding;RNA binding	Pf00118
A0A0G2K4I4	Endoplasmin OS=Rattus norvegicus GN=Hsp90b1 PE=1 SV=1	18	metabolic process;response to stimulus		nucleotide binding;protein binding	Pf00183, Pf02518, Pf13589
Q62736	Non-muscle caldesmon OS=Rattus norvegicus GN=Cald1 PE=1 SV=1	18	cell organization and biogenesis;response to stimulus	cytoplasm;cytoskeleton;membrane	protein binding	Pf02029
A0A0G2JTV2	Non-muscle caldesmon OS=Rattus norvegicus GN=Cald1 PE=1 SV=1	18			protein binding	Pf02029
G3V9E3	Caldesmon 1, isoform CRA_b OS=Rattus norvegicus GN=Cald1 PE=1 SV=1	18	cell organization and biogenesis;response to stimulus	cytoskeleton;membrane	protein binding	Pf02029
Q8K1G4	Elongation factor-2 (Fragment) OS=Rattus norvegicus GN=Eef2 PE=4 SV=1	17	cell differentiation;cell proliferation;metabolic process;regulation of biological process;response to stimulus	cytoplasm;cytosol;membrane;nucleus;ribosome	catalytic activity;nucleotide binding;protein binding;RNA binding	Pf00679, Pf03764
M0R8M9	Heat shock cognate 71 kDa protein OS=Rattus norvegicus GN=Hspa8 PE=3 SV=2	17				Pf00012, Pf02463, Pf06723
Q6P9U7	L-lactate dehydrogenase OS=Rattus norvegicus GN=Ldha PE=2 SV=1	17	cell communication;metabolic process;regulation of biological process;response to stimulus	cytoplasm;cytosol;membrane;mitochondrion;nucleus	catalytic activity;nucleotide binding;protein binding	Pf00056, Pf02866
P62083	40S ribosomal protein S7 OS=Rattus norvegicus GN=Rps7 PE=1 SV=1	17	cell differentiation;metabolic process	cytoplasm;cytoskeleton;membrane;nucleus;ribosome	RNA binding;structural molecule activity	Pf01251
P06761	78 kDa glucose-regulated protein OS=Rattus norvegicus GN=Hspa5 PE=1 SV=1	17	cell communication;cell organization and biogenesis;metabolic process;regulation of biological process;response to stimulus;transport	cell surface;cytoplasm;endoplasmic reticulum;membrane;mitochondrion;nucleus;organelle lumen	catalytic activity;nucleotide binding;protein binding	Pf00012, Pf01968, Pf06723
P12785	Fatty acid synthase OS=Rattus norvegicus GN=Fasn PE=1 SV=3	17	cell differentiation;metabolic process;response to stimulus	cytoplasm;cytosol;Golgi;membrane;mitochondrion	catalytic activity;metal ion binding;nucleotide binding;protein binding;RNA binding	Pf00106, Pf00107, Pf00109, Pf00698, Pf00975, Pf02801, Pf08241, Pf08242, Pf08659, Pf12847, Pf13489, Pf13602, Pf13847, Pf14765
A0A096MK30	Moesin OS=Rattus norvegicus GN=Msn PE=1 SV=1	17	cell differentiation;cell organization and biogenesis;cellular component movement;regulation of biological process;response to stimulus	cell surface;cytoplasm;cytoskeleton;membrane;nucleus	protein binding;RNA binding	Pf00373, Pf00769, Pf09379, Pf09380
Q7TPB1	T-complex protein 1 subunit delta OS=Rattus norvegicus GN=Cct4 PE=1 SV=3	17	metabolic process;transport	cytoplasm;cytoskeleton;nucleus	nucleotide binding;protein binding;RNA binding	Pf00118
D4A4S3	Uncharacterized protein OS=Rattus norvegicus GN=Hspa8 PE=3 SV=3	16				Pf00012, Pf02463, Pf06723
M0RCB1	Uncharacterized protein OS=Rattus norvegicus GN=LOC102549957 PE=3 SV=1	16	cell organization and biogenesis		nucleotide binding	Pf00012, Pf02463, Pf06723
P10111	Peptidyl-prolyl cis-trans isomerase A OS=Rattus norvegicus GN=Ppia PE=1 SV=2	16	cell differentiation;cell organization and biogenesis;metabolic process;regulation of biological process	cytoplasm;cytosol;extracellular;membrane;nucleus	catalytic activity;RNA binding	Pf00160
P50399	Rab GDP dissociation inhibitor beta OS=Rattus norvegicus GN=Gdi2 PE=1 SV=2	16	metabolic process;regulation of biological process;response to stimulus;transport	cytoplasm;cytosol;Golgi;membrane	catalytic activity;enzyme regulator activity;protein binding;RNA binding	Pf00996
P70623	Fatty acid-binding protein, adipocyte OS=Rattus norvegicus GN=Fabp4 PE=1 SV=3	16	cell differentiation;metabolic process;regulation of biological process;response to stimulus;transport	cytoplasm;cytosol;nucleus	protein binding;transporter activity	Pf00061
Q9R290	Adipocyte lipid-binding protein OS=Rattus norvegicus GN=Fabp4 PE=2 SV=1	16	cell differentiation;metabolic process;regulation of biological process;response to stimulus;transport	cytoplasm;cytosol;nucleus	protein binding;transporter activity	Pf00061
A0A0G2JT64	Protein Akr1b8 OS=Rattus norvegicus GN=Akr1b8 PE=1 SV=1	16	metabolic process		catalytic activity	Pf00248
Q5RJR9	Serine (Or cysteine) proteinase inhibitor, clade H, member 1, isoform CRA_b OS=Rattus norvegicus GN=Serpinh1 PE=1 SV=1	16	cell organization and biogenesis;metabolic process;regulation of biological process	cytoplasm;endoplasmic reticulum;membrane;organelle lumen	enzyme regulator activity;protein binding;RNA binding	Pf00079
Q5XI22	Acetyl-CoA acetyltransferase, cytosolic OS=Rattus norvegicus GN=Acat2 PE=1 SV=1	16	cell communication;metabolic process;regulation of biological process;response to stimulus	cytoplasm;cytosol;mitochondrion;nucleus	catalytic activity	Pf00108, Pf00109, Pf02803, Pf08541
D4A8D5	Filamin, beta (Predicted) OS=Rattus norvegicus GN=Flnb PE=1 SV=1	16	cell differentiation;cell organization and biogenesis	cytoplasm;membrane	protein binding;RNA binding	Pf00307, Pf00630
A0A0G2JXT8	Protein Flnb OS=Rattus norvegicus GN=Flnb PE=1 SV=1	16	cell differentiation;cell organization and biogenesis	cytoplasm;membrane	protein binding;RNA binding	Pf00307, Pf00630
P61980	Heterogeneous nuclear ribonucleoprotein K OS=Rattus norvegicus GN=Hnrnpk PE=1 SV=1	16	cellular homeostasis;defense response;metabolic process;regulation of biological process;response to stimulus	cytoplasm;cytosol;membrane;mitochondrion;nucleus;spliceosomal complex	DNA binding;protein binding;RNA binding	Pf00013, Pf08067, Pf13014, Pf13083
Q5D059	Hnrpk protein OS=Rattus norvegicus GN=Hnrnpk PE=1 SV=1	16	cellular homeostasis;defense response;metabolic process;regulation of biological process;response to stimulus	cytosol;membrane;mitochondrion;nucleus;spliceosomal complex	DNA binding;protein binding;RNA binding	Pf00013, Pf08067, Pf13014, Pf13083
P11442	Clathrin heavy chain 1 OS=Rattus norvegicus GN=Cltc PE=1 SV=3	16	cell differentiation;cell organization and biogenesis;metabolic process;regulation of biological process;transport	membrane;mitochondrion	protein binding;RNA binding;structural molecule activity	Pf00637, Pf01394, Pf04053, Pf09268, Pf13838
F1M779	Clathrin heavy chain OS=Rattus norvegicus GN=Cltc PE=1 SV=1	16	cell organization and biogenesis;metabolic process;transport	membrane;mitochondrion	protein binding;RNA binding;structural molecule activity	Pf00637, Pf01394, Pf04053, Pf09268, Pf13838
F1LNF1	Heterogeneous nuclear ribonucleoproteins A2/B1 OS=Rattus norvegicus GN=Hnrnpa2b1 PE=1 SV=1	16	metabolic process;regulation of biological process;transport	nucleus;spliceosomal complex	DNA binding;nucleotide binding;RNA binding	Pf00076, Pf13893, Pf14259
F1LM82	Heterogeneous nuclear ribonucleoproteins A2/B1 OS=Rattus norvegicus GN=Hnrnpa2b1 PE=1 SV=2	16			nucleotide binding	Pf00076, Pf13893, Pf14259
P47942	Dihydropyrimidinase-related protein 2 OS=Rattus norvegicus GN=Dpysl2 PE=1 SV=1	16	cell differentiation;cell organization and biogenesis;cellular component movement;development;metabolic process;regulation of biological process;response to stimulus;transport	cytoplasm;cytoskeleton;cytosol;membrane;mitochondrion	catalytic activity;protein binding	Pf01979, Pf07969, Pf13147, Pf13594
Q3B7U7	Tln1 protein (Fragment) OS=Rattus norvegicus GN=Tln1 PE=2 SV=1	16	cell organization and biogenesis	cytoplasm;membrane	protein binding;structural molecule activity	Pf01608
Q6P3V9	60S ribosomal protein L4 OS=Rattus norvegicus GN=Rpl4 PE=1 SV=1	16	metabolic process	cytoplasm;membrane;nucleus;ribosome	protein binding;RNA binding;structural molecule activity	Pf00573, Pf14374
P50878	60S ribosomal protein L4 OS=Rattus norvegicus GN=Rpl4 PE=1 SV=3	16	metabolic process	cytoplasm;membrane;nucleus;ribosome	protein binding;RNA binding;structural molecule activity	Pf00573, Pf14374
O88600	Heat shock 70 kDa protein 4 OS=Rattus norvegicus GN=Hspa4 PE=1 SV=1	16	cell organization and biogenesis;regulation of biological process;response to stimulus;transport	cytoplasm;cytosol;nucleus	nucleotide binding;protein binding	Pf00012, Pf06723
F1LRV4	Heat shock 70 kDa protein 4 OS=Rattus norvegicus GN=Hspa4 PE=1 SV=1	16	cell organization and biogenesis;transport	mitochondrion;nucleus	nucleotide binding	Pf00012, Pf06723
F1M3D3	Heterogeneous nuclear ribonucleoprotein M OS=Rattus norvegicus GN=Hnrnpm PE=1 SV=1	16	metabolic process;regulation of biological process;response to stimulus	cell surface;membrane;nucleus;spliceosomal complex	nucleotide binding;protein binding;RNA binding	Pf00076, Pf11532, Pf11608, Pf13893, Pf14259
F1LV13	Heterogeneous nuclear ribonucleoprotein M OS=Rattus norvegicus GN=Hnrnpm PE=1 SV=1	16	metabolic process;regulation of biological process;response to stimulus	cell surface;membrane;spliceosomal complex	nucleotide binding;protein binding;RNA binding	Pf00076, Pf11532, Pf11608, Pf13893, Pf14259
O35763	Moesin OS=Rattus norvegicus GN=Msn PE=1 SV=3	16	cell differentiation;cell organization and biogenesis;cellular component movement;regulation of biological process;response to stimulus	cell surface;cytoplasm;cytoskeleton;membrane;nucleus	protein binding;RNA binding	Pf00373, Pf00769, Pf09379, Pf09380
Q63610	Tropomyosin alpha-3 chain OS=Rattus norvegicus GN=Tpm3 PE=1 SV=2	15		cytoplasm;cytoskeleton	protein binding	Pf00261, Pf12718
P97726	Tropomyosin 5 OS=Rattus sp. PE=2 SV=1	15		cytoplasm;cytoskeleton	protein binding	Pf00261, Pf12718
A0A0G2JWU1	Triosephosphate isomerase OS=Rattus norvegicus GN=LOC500959 PE=1 SV=1	15	metabolic process		catalytic activity	Pf00121
Q5XFX0	Transgelin-2 OS=Rattus norvegicus GN=Tagln2 PE=1 SV=1	15	cell differentiation		protein binding	Pf00307, Pf00402
G3V8B3	Histone H2B OS=Rattus norvegicus GN=Hist1h2bq PE=3 SV=1	15	cell organization and biogenesis;defense response;response to stimulus	chromosome;cytoplasm;nucleus	DNA binding;protein binding	Pf00125, Pf00808
A0A0G2JXI9	Histone H2B OS=Rattus norvegicus GN=Hist1h2bo PE=3 SV=1	15		chromosome;nucleus	DNA binding;protein binding	Pf00125, Pf00808
M0R4L7	Protein Hist1h2bf OS=Rattus norvegicus GN=Hist1h2bl PE=4 SV=1	15	cell organization and biogenesis	chromosome;cytoplasm;nucleus	DNA binding;protein binding	Pf00125, Pf00808
D3ZWM5	Histone H2B OS=Rattus norvegicus GN=Hist1h2bd PE=3 SV=2	15	cell organization and biogenesis	chromosome;nucleus	DNA binding;protein binding	Pf00125, Pf00808
A0A0G2JXE0	Histone H2B OS=Rattus norvegicus GN=LOC102549061 PE=3 SV=1	15	cell organization and biogenesis	chromosome;cytoplasm;nucleus	DNA binding;protein binding	Pf00125, Pf00808
D3ZNH4	Histone H2B OS=Rattus norvegicus GN=Hist1h2bo PE=3 SV=1	15	cell organization and biogenesis	chromosome;cytoplasm;nucleus	DNA binding;protein binding	Pf00125, Pf00808
A0A0G2JUB4	Acetyl-CoA acetyltransferase, cytosolic OS=Rattus norvegicus GN=Acat2 PE=1 SV=1	15	metabolic process		catalytic activity	Pf00108, Pf00109, Pf02803
F1LS48	Acetyl-CoA acetyltransferase, cytosolic OS=Rattus norvegicus GN=Acat2 PE=1 SV=2	15	metabolic process		catalytic activity	Pf00108, Pf00109, Pf02803
Q7TP61	Ab2-076 OS=Rattus norvegicus GN=Acat2 PE=2 SV=1	15	cell communication;metabolic process;regulation of biological process;response to stimulus	cytoplasm;cytosol;mitochondrion;nucleus	catalytic activity	Pf00108, Pf00109, Pf02803, Pf08333
Q3MHS9	Chaperonin containing Tcp1, subunit 6A (Zeta 1) OS=Rattus norvegicus GN=Cct6a PE=1 SV=1	15	metabolic process;transport	cytoplasm	nucleotide binding;protein binding;RNA binding	Pf00118
Q91Y81	Septin-2 OS=Rattus norvegicus GN=Sept2 PE=1 SV=1	15	cell division;cell organization and biogenesis;metabolic process;regulation of biological process;response to stimulus	cell surface;cytoplasm;cytoskeleton;membrane;nucleus	catalytic activity;enzyme regulator activity;nucleotide binding;protein binding;structural molecule activity	Pf00071, Pf00735, Pf01926
B6DYP8	Glutathione S-transferase OS=Rattus norvegicus GN=Gsta1 PE=1 SV=1	15	cell differentiation;metabolic process;response to stimulus	cytoplasm;cytosol;membrane;nucleus	catalytic activity;protein binding	Pf00043, Pf02798, Pf13336, Pf13417, Pf14497
Q6AY07	Fructose-bisphosphate aldolase OS=Rattus norvegicus GN=Aldoart2 PE=2 SV=1	15	metabolic process		catalytic activity	Pf00274
Q62826	Heterogeneous nuclear ribonucleoprotein M OS=Rattus norvegicus GN=Hnrnpm PE=1 SV=4	15	metabolic process;regulation of biological process;response to stimulus	cell surface;membrane;nucleus;spliceosomal complex	nucleotide binding;protein binding;RNA binding	Pf00076, Pf11532, Pf11608, Pf13893, Pf14259
A0A0G2JW88	Microtubule-associated protein OS=Rattus norvegicus GN=Map4 PE=1 SV=1	15	cell division;cell organization and biogenesis;cellular component movement	cytoplasm;cytoskeleton;membrane	protein binding;RNA binding	Pf00418
A0A0G2K1P0	Peptidyl-prolyl cis-trans isomerase OS=Rattus norvegicus GN=Ppia PE=1 SV=1	14	metabolic process		catalytic activity	Pf00160
P13084	Nucleophosmin OS=Rattus norvegicus GN=Npm1 PE=1 SV=1	14	cell growth;cell organization and biogenesis;cellular homeostasis;metabolic process;regulation of biological process;response to stimulus;transport	cytoplasm;cytoskeleton;cytosol;membrane;nucleus	DNA binding;enzyme regulator activity;protein binding;RNA binding	Pf03066
P25086	Interleukin-1 receptor antagonist protein OS=Rattus norvegicus GN=Il1rn PE=2 SV=1	14	defense response;metabolic process;regulation of biological process;response to stimulus;transport	cytoplasm;extracellular;nucleus	protein binding	Pf00340
A0A0H2UHE2	Interleukin 1 receptor antagonist, isoform CRA_c OS=Rattus norvegicus GN=Il1rn PE=1 SV=1	14	defense response;metabolic process;regulation of biological process;response to stimulus;transport	extracellular	protein binding	Pf00340
Q6URK4	Heterogeneous nuclear ribonucleoprotein A3 OS=Rattus norvegicus GN=Hnrnpa3 PE=1 SV=1	14	metabolic process;transport	cytoplasm;nucleus;spliceosomal complex	nucleotide binding;RNA binding;transporter activity	Pf00076, Pf13893, Pf14259
P29457	Serpin H1 OS=Rattus norvegicus GN=Serpinh1 PE=1 SV=1	14	cell organization and biogenesis;metabolic process;regulation of biological process;response to stimulus	cytoplasm;endoplasmic reticulum;membrane;organelle lumen	enzyme regulator activity;protein binding;RNA binding	Pf00079
P85968	6-phosphogluconate dehydrogenase, decarboxylating OS=Rattus norvegicus GN=Pgd PE=1 SV=1	14	metabolic process	cytoplasm;nucleus	catalytic activity;nucleotide binding	Pf00393, Pf03446
Q5U300	Ubiquitin-like modifier-activating enzyme 1 OS=Rattus norvegicus GN=Uba1 PE=1 SV=1	14	metabolic process;response to stimulus	cytoplasm;cytosol;membrane;mitochondrion;nucleus	catalytic activity;nucleotide binding;RNA binding	Pf00899, Pf02134, Pf09358, Pf10585
A7VJC2	Heterogeneous nuclear ribonucleoproteins A2/B1 OS=Rattus norvegicus GN=Hnrnpa2b1 PE=1 SV=1	14	cell differentiation;metabolic process;regulation of biological process;response to stimulus;transport	chromosome;cytoplasm;membrane;nucleus;spliceosomal complex	DNA binding;nucleotide binding;protein binding;RNA binding	Pf00076, Pf13893, Pf14259
G3V6C4	UDP-glucose 6-dehydrogenase OS=Rattus norvegicus GN=Ugdh PE=1 SV=1	14	metabolic process	cytosol;nucleus	catalytic activity;nucleotide binding	Pf00984, Pf03720, Pf03721
P07150	Annexin A1 OS=Rattus norvegicus GN=Anxa1 PE=1 SV=2	14	cell differentiation;cell organization and biogenesis;cellular component movement;defense response;metabolic process;regulation of biological process;response to stimulus;transport	cell surface;cytoplasm;cytoskeleton;endosome;membrane;nucleus;vacuole	catalytic activity;DNA binding;enzyme regulator activity;metal ion binding;protein binding;RNA binding;structural molecule activity	Pf00191
A0A0G2K2E4	Peptidyl-prolyl cis-trans isomerase OS=Rattus norvegicus GN=LOC100911252 PE=3 SV=1	13	metabolic process		catalytic activity	Pf00160
Q6SA19	Triosephosphate isomerase OS=Rattus norvegicus GN=LOC500959 PE=2 SV=1	13	metabolic process		catalytic activity	Pf00121
Q62766	SSeCKS OS=Rattus norvegicus GN=Akap12 PE=4 SV=1	13	metabolic process;regulation of biological process;response to stimulus;transport	cytoplasm;cytoskeleton;membrane	catalytic activity;protein binding	Pf03832
Q38PG0	AHNAK 1 (Fragment) OS=Rattus norvegicus PE=2 SV=1	13	cell organization and biogenesis;regulation of biological process	cytoplasm;cytoskeleton;cytosol;membrane;nucleus	protein binding;RNA binding;structural molecule activity
Q38PG2	AHNAK 1 (Fragment) OS=Rattus norvegicus PE=2 SV=1	13	cell organization and biogenesis;regulation of biological process	cytoplasm;cytoskeleton;cytosol;membrane;nucleus	protein binding;RNA binding;structural molecule activity
Q38PF8	AHNAK 1 (Fragment) OS=Rattus norvegicus PE=2 SV=1	13	cell organization and biogenesis;regulation of biological process	cytoplasm;cytoskeleton;cytosol;membrane;nucleus	protein binding;RNA binding;structural molecule activity
Q00715	Histone H2B type 1 OS=Rattus norvegicus PE=1 SV=2	13	cell organization and biogenesis;defense response;response to stimulus	chromosome;nucleus	DNA binding;protein binding	Pf00125
D3ZLY9	Histone H2B OS=Rattus norvegicus GN=Hist1h2bh PE=3 SV=2	13	cell organization and biogenesis	chromosome;cytoplasm;nucleus	DNA binding;protein binding	Pf00125, Pf00808
G3V9C7	Histone H2B OS=Rattus norvegicus GN=Hist1h2bk PE=3 SV=1	13	cell organization and biogenesis;defense response;response to stimulus	chromosome;cytoplasm;nucleus	DNA binding;protein binding	Pf00125, Pf00808
P02401	60S acidic ribosomal protein P2 OS=Rattus norvegicus GN=Rplp2 PE=1 SV=2	13	metabolic process	membrane;ribosome	structural molecule activity	Pf00428
D4A4D5	Protein LOC100362751 OS=Rattus norvegicus GN=LOC498555 PE=3 SV=1	13	metabolic process	ribosome	structural molecule activity	Pf00428
M0R9K1	Uncharacterized protein OS=Rattus norvegicus GN=LOC100359916 PE=4 SV=2	13			RNA binding	Pf00013, Pf08067, Pf13014, Pf13083
P25113	Phosphoglycerate mutase 1 OS=Rattus norvegicus GN=Pgam1 PE=1 SV=4	13	metabolic process;regulation of biological process	cytoplasm;cytosol;membrane;nucleus	catalytic activity;protein binding	Pf00300
Q9WVC0	Septin-7 OS=Rattus norvegicus GN=Sept7 PE=1 SV=1	13	cell division;cell organization and biogenesis;regulation of biological process	chromosome;cytoplasm;cytoskeleton;membrane;nucleus	nucleotide binding;protein binding	Pf00735, Pf01926
F1LMC7	Septin-7 OS=Rattus norvegicus GN=Sept7 PE=1 SV=3	13	cell division;cell organization and biogenesis;regulation of biological process	cytoplasm;cytoskeleton;membrane;nucleus	nucleotide binding;protein binding	Pf00735, Pf01926, Pf05368
D4A0F5	Septin-7 OS=Rattus norvegicus GN=Sept7 PE=1 SV=3	13				Pf00735, Pf01926, Pf05368
A0A0G2JZT5	Septin-7 OS=Rattus norvegicus GN=Sept7 PE=1 SV=1	13			nucleotide binding	Pf00735, Pf01926
A2VCW8	Septin 7 OS=Rattus norvegicus GN=Sept7 PE=2 SV=1	13	cell division;cell organization and biogenesis;regulation of biological process	cytoplasm;cytoskeleton;membrane;nucleus	nucleotide binding;protein binding	Pf00735, Pf01926, Pf05368
P41562	Isocitrate dehydrogenase [NADP] cytoplasmic OS=Rattus norvegicus GN=Idh1 PE=1 SV=1	13	metabolic process;regulation of biological process;response to stimulus	cytoplasm;cytosol;mitochondrion	catalytic activity;metal ion binding;nucleotide binding;protein binding	Pf00180
A0A0G2K7Q8	6-phosphogluconate dehydrogenase, decarboxylating OS=Rattus norvegicus GN=Kif1b PE=1 SV=1	13	metabolic process		catalytic activity;nucleotide binding;protein binding	Pf00169, Pf00393, Pf03446, Pf15630
Q7TP11	6-phosphogluconate dehydrogenase, decarboxylating OS=Rattus norvegicus GN=Pgd PE=2 SV=1	13	metabolic process		catalytic activity;nucleotide binding;protein binding	Pf00169, Pf00393, Pf03446, Pf15630
Q9JLX3	Glutathione S-transferase (Fragment) OS=Rattus norvegicus GN=Gsta1 PE=2 SV=1	13	cell differentiation;metabolic process;response to stimulus	cytosol;membrane;nucleus	catalytic activity;protein binding	Pf00043, Pf02798, Pf13336, Pf13417, Pf14497
E9PTV9	Glyceraldehyde-3-phosphate dehydrogenase OS=Rattus norvegicus GN=RGD1562758 PE=1 SV=2	13	metabolic process		catalytic activity;nucleotide binding	Pf00044, Pf02800
Q6P502	T-complex protein 1 subunit gamma OS=Rattus norvegicus GN=Cct3 PE=1 SV=1	13	cell organization and biogenesis;metabolic process;transport	cytoplasm;membrane	nucleotide binding;protein binding;RNA binding	Pf00118
P07943	Aldose reductase OS=Rattus norvegicus GN=Akr1b1 PE=1 SV=3	13	metabolic process;regulation of biological process;response to stimulus	cytoplasm;cytosol;vacuole	catalytic activity	Pf00248
O70199	UDP-glucose 6-dehydrogenase OS=Rattus norvegicus GN=Ugdh PE=1 SV=1	13	metabolic process	cytoplasm;cytosol;nucleus	catalytic activity;nucleotide binding	Pf00984, Pf01210, Pf03720, Pf03721
X1WI37	Protein LOC100362640 (Fragment) OS=Rattus norvegicus GN=Rps4x PE=1 SV=1	13	metabolic process	ribosome	RNA binding;structural molecule activity	Pf00900, Pf08071
P62703	40S ribosomal protein S4, X isoform OS=Rattus norvegicus GN=Rps4x PE=2 SV=2	13	development;metabolic process;regulation of biological process	cytoplasm;membrane;ribosome	RNA binding;structural molecule activity	Pf00900, Pf08071
A0A0H2UHX3	40S ribosomal protein S4 OS=Rattus norvegicus GN=Rps4x PE=1 SV=1	13				Pf00900, Pf08071
V9GZ85	Actin, cytoplasmic 2 OS=Rattus norvegicus GN=Actg1 PE=3 SV=2	12	cell organization and biogenesis;response to stimulus	cytoplasm;cytoskeleton;cytosol;membrane;nucleus	nucleotide binding;protein binding;structural molecule activity	Pf00022
A0A0G2K3K2	Actin, cytoplasmic 1 OS=Rattus norvegicus GN=Actb PE=3 SV=1	12	cell organization and biogenesis;response to stimulus	cytoskeleton;cytosol;membrane	DNA binding;nucleotide binding;protein binding	Pf00022
P60711	Actin, cytoplasmic 1 OS=Rattus norvegicus GN=Actb PE=1 SV=1	12	cell organization and biogenesis;response to stimulus	cytoplasm;cytoskeleton;cytosol;membrane	DNA binding;nucleotide binding;protein binding	Pf00022
O35244	Peroxiredoxin-6 OS=Rattus norvegicus GN=Prdx6 PE=1 SV=3	12	cell organization and biogenesis;metabolic process;response to stimulus	cytoplasm;cytosol;membrane;mitochondrion;vacuole	antioxidant activity;catalytic activity;protein binding	Pf00578, Pf08534, Pf10417
P62632	Elongation factor 1-alpha 2 OS=Rattus norvegicus GN=Eef1a2 PE=1 SV=1	12	metabolic process;regulation of biological process;response to stimulus	cytoplasm;nucleus	catalytic activity;nucleotide binding;protein binding;RNA binding	Pf00009, Pf03143, Pf03144
Q6Q0N1	Cytosolic non-specific dipeptidase OS=Rattus norvegicus GN=Cndp2 PE=1 SV=1	12	metabolic process	cytoplasm	catalytic activity;metal ion binding	Pf01546, Pf07687
Q68FR9	Elongation factor 1-delta OS=Rattus norvegicus GN=Eef1d PE=1 SV=2	12	metabolic process;regulation of biological process;response to stimulus	cytoplasm;endoplasmic reticulum;nucleus	DNA binding;protein binding;RNA binding;signal transducer activity	Pf00736
P13383	Nucleolin OS=Rattus norvegicus GN=Ncl PE=1 SV=3	12	regulation of biological process;response to stimulus;transport	cell surface;cytoplasm;membrane;nucleus	DNA binding;metal ion binding;nucleotide binding;protein binding;RNA binding	Pf00076, Pf13893, Pf14259
Q5U328	Nucleolin OS=Rattus norvegicus GN=Ncl PE=1 SV=1	12	regulation of biological process;response to stimulus;transport	cell surface;cytoplasm;membrane;nucleus	DNA binding;metal ion binding;nucleotide binding;protein binding;RNA binding	Pf00076, Pf13893, Pf14259
Q6MG61	Chloride intracellular channel protein 1 OS=Rattus norvegicus GN=Clic1 PE=1 SV=1	12	metabolic process;regulation of biological process;transport	cytoplasm;membrane;mitochondrion;nucleus	catalytic activity;protein binding;transporter activity	Pf00043, Pf13409, Pf13410, Pf13417
A0A0G2JSZ5	Protein disulfide-isomerase A6 OS=Rattus norvegicus GN=Pdia6 PE=1 SV=1	12	cellular homeostasis;metabolic process;regulation of biological process;response to stimulus	endoplasmic reticulum;membrane;organelle lumen	catalytic activity;metal ion binding	Pf00085, Pf13098, Pf13848, Pf13899, Pf13905
Q63081	Protein disulfide-isomerase A6 OS=Rattus norvegicus GN=Pdia6 PE=1 SV=2	12	cellular homeostasis;metabolic process;regulation of biological process;response to stimulus;transport	endoplasmic reticulum;membrane;organelle lumen	catalytic activity;metal ion binding	Pf00085, Pf13098, Pf13848, Pf13899, Pf13905
A0A0G2JZ52	Protein Hnrnpu OS=Rattus norvegicus GN=Hnrnpu PE=1 SV=1	12	cell differentiation;regulation of biological process;response to stimulus	membrane;nucleus;spliceosomal complex	DNA binding;protein binding;RNA binding	Pf00622, Pf13671
Q63555	SP120 OS=Rattus norvegicus PE=2 SV=1	12	cell differentiation;regulation of biological process;response to stimulus	membrane;nucleus;spliceosomal complex	DNA binding;protein binding;RNA binding	Pf00622, Pf13671
Q6IMY8	Heterogeneous nuclear ribonucleoprotein U OS=Rattus norvegicus GN=Hnrnpu PE=1 SV=1	12	cell differentiation;regulation of biological process;response to stimulus;transport	membrane;nucleus;spliceosomal complex	DNA binding;protein binding;RNA binding;transporter activity	Pf00622, Pf13671
A0A0H2UH90	von Willebrand factor A domain-containing protein 5A OS=Rattus norvegicus GN=Vwa5a PE=1 SV=1	12		nucleus	protein binding	Pf00092, Pf08487, Pf13519, Pf13757, Pf13768
Q75WE7	von Willebrand factor A domain-containing protein 5A OS=Rattus norvegicus GN=Vwa5a PE=2 SV=1	12		nucleus	protein binding	Pf00092, Pf08487, Pf13519, Pf13757, Pf13768
A0A0G2K719	Protein Ddx3x OS=Rattus norvegicus GN=Ddx3x PE=1 SV=1	12	metabolic process		catalytic activity;nucleotide binding	Pf00270, Pf00271, Pf04851
Q5M7W5	Microtubule-associated protein 4 OS=Rattus norvegicus GN=Map4 PE=1 SV=1	12	cell division;cell organization and biogenesis;cellular component movement	cytoplasm;cytoskeleton;membrane	protein binding;RNA binding	Pf00418
P68370	Tubulin alpha-1A chain OS=Rattus norvegicus GN=Tuba1a PE=1 SV=1	11	cell organization and biogenesis;metabolic process	cytoplasm;cytoskeleton;endosome;nucleus	catalytic activity;nucleotide binding;protein binding;structural molecule activity	Pf00091, Pf03953
P09495	Tropomyosin alpha-4 chain OS=Rattus norvegicus GN=Tpm4 PE=1 SV=3	11	cell differentiation	cytoplasm;cytoskeleton;membrane	metal ion binding;protein binding	Pf00261, Pf12718
Q6P6V0	Glucose-6-phosphate isomerase OS=Rattus norvegicus GN=Gpi PE=1 SV=1	11	metabolic process;regulation of biological process;response to stimulus	cytoplasm;cytosol;extracellular;membrane;nucleus	catalytic activity;protein binding	Pf00342
Q07936	Annexin A2 OS=Rattus norvegicus GN=Anxa2 PE=1 SV=2	11	cell organization and biogenesis;regulation of biological process;response to stimulus;transport	cell surface;cytoplasm;cytosol;endosome;extracellular;membrane;nucleus	enzyme regulator activity;metal ion binding;protein binding;RNA binding	Pf00191
P62963	Profilin-1 OS=Rattus norvegicus GN=Pfn1 PE=1 SV=2	11	cell organization and biogenesis;regulation of biological process;response to stimulus	cytoplasm;cytoskeleton;membrane;nucleus	enzyme regulator activity;nucleotide binding;protein binding;RNA binding	Pf00235
E9PSU5	Uncharacterized protein OS=Rattus norvegicus PE=1 SV=2	11			nucleotide binding	Pf00076, Pf13893, Pf14259
P62909	40S ribosomal protein S3 OS=Rattus norvegicus GN=Rps3 PE=1 SV=1	11	cell death;cell division;cell organization and biogenesis;metabolic process;regulation of biological process;response to stimulus	cytoplasm;cytoskeleton;cytosol;membrane;mitochondrion;nucleus;organelle lumen;ribosome	catalytic activity;DNA binding;protein binding;RNA binding;structural molecule activity	Pf00189, Pf07650
Q6AYC4	Macrophage-capping protein OS=Rattus norvegicus GN=Capg PE=1 SV=1	11	cell organization and biogenesis;regulation of biological process	cytoplasm;extracellular;membrane;nucleus	protein binding	Pf00626
Q5XIM9	T-complex protein 1 subunit beta OS=Rattus norvegicus GN=Cct2 PE=1 SV=3	11	cell organization and biogenesis;metabolic process;transport	cytoplasm;nucleus	nucleotide binding;protein binding	Pf00118
P38650	Cytoplasmic dynein 1 heavy chain 1 OS=Rattus norvegicus GN=Dync1h1 PE=1 SV=1	11	cell organization and biogenesis;cellular component movement;metabolic process;transport	cytoplasm;cytoskeleton;membrane	catalytic activity;motor activity;nucleotide binding;protein binding;RNA binding	Pf03028, Pf04156, Pf07246, Pf07728, Pf08385, Pf08393, Pf12774, Pf12775, Pf12777, Pf12780, Pf12781, Pf13173, Pf13207, Pf13401
F1LRT9	Cytoplasmic dynein 1 heavy chain 1 OS=Rattus norvegicus GN=Dync1h1 PE=1 SV=3	11				Pf00769, Pf03028, Pf03915, Pf04156, Pf07246, Pf07728, Pf08385, Pf08393, Pf12774, Pf12775, Pf12777, Pf12780, Pf12781, Pf13173, Pf13207, Pf13401
M0R9X8	Cytoplasmic dynein 1 heavy chain 1 OS=Rattus norvegicus GN=Dync1h1 PE=1 SV=2	11	cell organization and biogenesis;cellular component movement;transport	cytoplasm;membrane	catalytic activity;motor activity;nucleotide binding;protein binding;RNA binding	Pf00769, Pf03028, Pf03915, Pf04156, Pf07246, Pf07728, Pf08385, Pf08393, Pf12774, Pf12775, Pf12777, Pf12780, Pf12781, Pf13173, Pf13207, Pf13401
A0A0G2K7M1	Glyceraldehyde-3-phosphate dehydrogenase OS=Rattus norvegicus PE=1 SV=1	11	metabolic process		catalytic activity;nucleotide binding	Pf00044, Pf02800
P09606	Glutamine synthetase OS=Rattus norvegicus GN=Glul PE=1 SV=3	11	cell communication;cell organization and biogenesis;cell proliferation;metabolic process;regulation of biological process;response to stimulus	cytoplasm;endoplasmic reticulum;mitochondrion;nucleus	catalytic activity;metal ion binding;nucleotide binding;protein binding	Pf00120, Pf03951
Q68FQ0	T-complex protein 1 subunit epsilon OS=Rattus norvegicus GN=Cct5 PE=1 SV=1	11	metabolic process;response to stimulus;transport	cytoplasm;cytoskeleton	nucleotide binding;protein binding	Pf00118
D4ACB8	Chaperonin subunit 8 (Theta) (Predicted), isoform CRA_a OS=Rattus norvegicus GN=Cct8 PE=1 SV=1	11	cell organization and biogenesis;metabolic process;transport	cytoplasm;cytoskeleton;cytosol	nucleotide binding;protein binding	Pf00118
P05370	Glucose-6-phosphate 1-dehydrogenase OS=Rattus norvegicus GN=G6pdx PE=1 SV=3	11	metabolic process;regulation of biological process;response to stimulus	cytoplasm;cytosol;membrane;nucleus	catalytic activity;nucleotide binding;protein binding	Pf00479, Pf02781
B2GV72	Carbonyl reductase 3 OS=Rattus norvegicus GN=Cbr3 PE=1 SV=1	11	metabolic process	cytoplasm;cytosol;nucleus	catalytic activity;nucleotide binding	Pf00106, Pf08659, Pf13561
Q6P513	Hdlbp protein OS=Rattus norvegicus GN=Hdlbp PE=1 SV=1	11	metabolic process;transport	cytoplasm;nucleus	RNA binding	Pf00013, Pf13014
A1Z0K8	Beta-actin (Fragment) OS=Rattus norvegicus PE=2 SV=1	10	cell organization and biogenesis;response to stimulus	cytoskeleton;cytosol;membrane	DNA binding;nucleotide binding;protein binding	Pf00022
M0R6Y8	Phosphoglycerate kinase OS=Rattus norvegicus GN=RGD1560402 PE=3 SV=1	10	metabolic process		catalytic activity;nucleotide binding	Pf00162
Q6B345	Protein S100-A11 OS=Rattus norvegicus GN=S100a11 PE=3 SV=1	10	regulation of biological process	cytoplasm;nucleus	metal ion binding;protein binding	Pf00036, Pf01023, Pf13499
A0A0G2JV65	14-3-3 protein zeta/delta OS=Rattus norvegicus GN=Ywhaz PE=1 SV=1	10			protein binding	Pf00244
P63102	14-3-3 protein zeta/delta OS=Rattus norvegicus GN=Ywhaz PE=1 SV=1	10	cell organization and biogenesis;regulation of biological process;response to stimulus;transport	cytoplasm;mitochondrion;nucleus;vacuole	protein binding;RNA binding	Pf00244
P11762	Galectin-1 OS=Rattus norvegicus GN=Lgals1 PE=1 SV=2	10	cell death;cell differentiation;cellular homeostasis;regulation of biological process;response to stimulus	cell surface;cytoplasm;extracellular;nucleus	protein binding;RNA binding;signal transducer activity	Pf00337
A0A0G2K3Z9	Uncharacterized protein OS=Rattus norvegicus PE=4 SV=1	10	metabolic process		antioxidant activity;catalytic activity	Pf00578, Pf08534, Pf10417
Q63716	Peroxiredoxin-1 OS=Rattus norvegicus GN=Prdx1 PE=1 SV=1	10	cell proliferation;defense response;metabolic process;regulation of biological process;response to stimulus	cytoplasm;cytosol;mitochondrion;nucleus;organelle lumen	antioxidant activity;catalytic activity;protein binding;RNA binding	Pf00578, Pf08534, Pf10417
Q6PDW1	40S ribosomal protein S12 OS=Rattus norvegicus GN=Rps12 PE=1 SV=1	10	metabolic process	membrane;ribosome	RNA binding;structural molecule activity	Pf01248
Q7TPK0	Ac2-125 OS=Rattus norvegicus GN=Fdps PE=1 SV=1	10	metabolic process;regulation of biological process;response to stimulus	cytoplasm;mitochondrion;organelle lumen	catalytic activity;metal ion binding;protein binding;RNA binding	Pf00018, Pf00348, Pf02759, Pf07653, Pf14604
P05369	Farnesyl pyrophosphate synthase OS=Rattus norvegicus GN=Fdps PE=2 SV=2	10	metabolic process;regulation of biological process;response to stimulus	cytoplasm;mitochondrion;organelle lumen	catalytic activity;metal ion binding;RNA binding	Pf00348
A0A0G2JXT3	Farnesyl pyrophosphate synthase OS=Rattus norvegicus GN=Fdps PE=1 SV=1	10	metabolic process		catalytic activity	Pf00348
F1LND7	Farnesyl pyrophosphate synthase OS=Rattus norvegicus GN=Fdps PE=1 SV=3	10	metabolic process;regulation of biological process;response to stimulus	cytoplasm;mitochondrion;organelle lumen	catalytic activity;metal ion binding;RNA binding	Pf00348
P04636	Malate dehydrogenase, mitochondrial OS=Rattus norvegicus GN=Mdh2 PE=1 SV=2	10	metabolic process	cytoplasm;membrane;mitochondrion;nucleus;organelle lumen	catalytic activity;nucleotide binding;protein binding;RNA binding	Pf00056, Pf01073, Pf01118, Pf02866, Pf13460
F1LNY0	Hypoxanthine-guanine phosphoribosyltransferase OS=Rattus norvegicus GN=Hprt1 PE=1 SV=3	10	cell differentiation;cell organization and biogenesis;cell proliferation;metabolic process;regulation of biological process;response to stimulus	cytoplasm;cytosol	catalytic activity;metal ion binding;nucleotide binding;protein binding	Pf00156, Pf15610
D4A6A2	Heterogeneous nuclear ribonucleoprotein A3 OS=Rattus norvegicus GN=Hnrnpa3 PE=1 SV=3	10				Pf00076, Pf13893, Pf14259
P49242	40S ribosomal protein S3a OS=Rattus norvegicus GN=Rps3a PE=1 SV=2	10	cell differentiation;metabolic process;regulation of biological process	cytoplasm;cytosol;nucleus;ribosome	protein binding;RNA binding;structural molecule activity	Pf01015
B2GV69	Hnrnpa2b1 protein (Fragment) OS=Rattus norvegicus GN=Hnrnpa2b1 PE=2 SV=1	10	cell differentiation;metabolic process;regulation of biological process;response to stimulus;transport	chromosome;cytoplasm;membrane;nucleus;spliceosomal complex	DNA binding;nucleotide binding;protein binding;RNA binding	Pf00076, Pf14259
M0R6L4	40S ribosomal protein S3a OS=Rattus norvegicus GN=LOC100365839 PE=3 SV=1	10	cell differentiation;metabolic process	cytoplasm;cytosol;nucleus;ribosome	structural molecule activity	Pf01015
D3ZXK9	Purine nucleoside phosphorylase OS=Rattus norvegicus GN=Pnp PE=1 SV=3	10	metabolic process;regulation of biological process;response to stimulus;transport	cytoplasm;cytoskeleton;extracellular;nucleus	catalytic activity	Pf01048
A0A0G2K0W9	Proteasome subunit alpha type OS=Rattus norvegicus GN=Psma7 PE=1 SV=1	10	metabolic process	cytoplasm;nucleus;proteasome	catalytic activity;protein binding	Pf00227, Pf10584
P09895	60S ribosomal protein L5 OS=Rattus norvegicus GN=Rpl5 PE=1 SV=3	10	cell organization and biogenesis;metabolic process;regulation of biological process;response to stimulus	cytoplasm;membrane;nucleus;ribosome	protein binding;RNA binding;structural molecule activity	Pf00861, Pf14204
P85845	Fascin OS=Rattus norvegicus GN=Fscn1 PE=1 SV=2	10	cell communication;cell organization and biogenesis;cellular component movement;regulation of biological process;response to stimulus	cytoplasm;cytoskeleton;cytosol;membrane	protein binding;RNA binding	Pf06268
Q9QZK5	Serine protease HTRA1 OS=Rattus norvegicus GN=Htra1 PE=2 SV=1	10	cell differentiation;metabolic process;regulation of biological process	cytoplasm;cytosol;extracellular;membrane	catalytic activity;protein binding	Pf00050, Pf00089, Pf00219, Pf00595, Pf07648, Pf10459, Pf13180, Pf13365
O35567	Bifunctional purine biosynthesis protein PURH OS=Rattus norvegicus GN=Atic PE=1 SV=2	10	metabolic process;response to stimulus	membrane;mitochondrion	catalytic activity;protein binding	Pf01808, Pf02142
Q6P6G9	Heterogeneous nuclear ribonucleoprotein A1 OS=Rattus norvegicus GN=Hnrnpa1 PE=1 SV=1	10	metabolic process;regulation of biological process;response to stimulus;transport	cytoplasm;cytoskeleton;cytosol;membrane;nucleus;spliceosomal complex	catalytic activity;DNA binding;nucleotide binding;protein binding;RNA binding	Pf00076, Pf13893, Pf14259
P04256	Heterogeneous nuclear ribonucleoprotein A1 OS=Rattus norvegicus GN=Hnrnpa1 PE=1 SV=3	10	metabolic process;regulation of biological process;response to stimulus;transport	cytoplasm;cytosol;membrane;nucleus;spliceosomal complex	catalytic activity;DNA binding;nucleotide binding;protein binding;RNA binding	Pf00076, Pf13893, Pf14259
Q5I0M7	Heterogeneous nuclear ribonucleoprotein A1 OS=Rattus norvegicus GN=Hnrnpa1 PE=1 SV=1	10	metabolic process;regulation of biological process;response to stimulus;transport	cytoplasm;cytosol;membrane;nucleus;spliceosomal complex	catalytic activity;DNA binding;nucleotide binding;protein binding;RNA binding	Pf00076, Pf13893, Pf14259
F1LLX7	Secreted frizzled-related protein 1 OS=Rattus norvegicus GN=Sfrp1 PE=4 SV=1	10	cell communication;cell differentiation;development;metabolic process;regulation of biological process;response to stimulus	cell surface;cytosol;extracellular	catalytic activity;protein binding;receptor activity;signal transducer activity	Pf01392, Pf01759
B2GVB4	Sept9 protein (Fragment) OS=Rattus norvegicus GN=Sept9 PE=2 SV=1	10	cell division;cell organization and biogenesis	cytoplasm;cytoskeleton	catalytic activity;nucleotide binding	Pf00735, Pf01926, Pf03193, Pf04548
Q9QZR6	Septin-9 OS=Rattus norvegicus GN=Sept9 PE=1 SV=1	10	cell division;cell organization and biogenesis	cytoplasm;cytoskeleton	catalytic activity;nucleotide binding	Pf00735, Pf01926, Pf03193, Pf04548
P62919	60S ribosomal protein L8 OS=Rattus norvegicus GN=Rpl8 PE=2 SV=2	10	metabolic process	cytoplasm;membrane;ribosome	RNA binding;structural molecule activity	Pf00181, Pf03947
D4A6W6	Protein RGD1561333 OS=Rattus norvegicus GN=RGD1561333 PE=3 SV=1	10	metabolic process	ribosome	RNA binding;structural molecule activity	Pf00181, Pf03947
P28480	T-complex protein 1 subunit alpha OS=Rattus norvegicus GN=Tcp1 PE=1 SV=1	10	metabolic process;regulation of biological process;transport	cytoplasm;cytoskeleton;Golgi;membrane;nucleus	nucleotide binding;protein binding;RNA binding	Pf00118
M0RA08	Perilipin OS=Rattus norvegicus GN=Plin3 PE=1 SV=1	10		cytoplasm;membrane		Pf03036
Q00729	Histone H2B type 1-A OS=Rattus norvegicus GN=Hist1h2ba PE=1 SV=2	10	cell organization and biogenesis;cellular component movement;defense response;metabolic process;response to stimulus	chromosome;nucleus	DNA binding;protein binding	Pf00125, Pf00808
D3ZN21	Protein Ddx3y OS=Rattus norvegicus GN=Ddx3y PE=3 SV=1	10	cell organization and biogenesis;defense response;metabolic process;regulation of biological process;response to stimulus	cytoplasm;nucleus	catalytic activity;DNA binding;nucleotide binding;protein binding;RNA binding	Pf00270, Pf00271, Pf04851
O88989	Malate dehydrogenase, cytoplasmic OS=Rattus norvegicus GN=Mdh1 PE=1 SV=3	10	metabolic process;regulation of biological process	cytoplasm;mitochondrion	catalytic activity;nucleotide binding	Pf00056, Pf02866
D4AC23	Protein Cct7 OS=Rattus norvegicus GN=Cct7 PE=1 SV=1	10	metabolic process;transport	cytoplasm;mitochondrion	nucleotide binding;protein binding	Pf00118
P45592	Cofilin-1 OS=Rattus norvegicus GN=Cfl1 PE=1 SV=3	9	cell organization and biogenesis;cellular component movement;metabolic process;regulation of biological process;response to stimulus;transport	cytoplasm;cytoskeleton;membrane;nucleus	protein binding	Pf00241
A0A0G2JVI3	Uncharacterized protein OS=Rattus norvegicus PE=3 SV=1	9			nucleotide binding	Pf00012, Pf06723
V5QQP9	Galectin OS=Rattus norvegicus GN=Lgals3 PE=1 SV=1	9	cell differentiation;cell organization and biogenesis;cellular component movement;defense response;metabolic process;regulation of biological process;response to stimulus	cell surface;cytoplasm;extracellular;membrane;nucleus;spliceosomal complex	protein binding;receptor activity;RNA binding;signal transducer activity	Pf00337
A0A0G2JXN6	Galectin OS=Rattus norvegicus GN=Lgals3 PE=1 SV=1	9				Pf00337
V5QRT9	Galectin OS=Rattus norvegicus PE=2 SV=1	9	cell differentiation;cell organization and biogenesis;cellular component movement;defense response;metabolic process;regulation of biological process;response to stimulus	cell surface;cytoplasm;membrane;nucleus;spliceosomal complex	protein binding;receptor activity;RNA binding;signal transducer activity	Pf00337
V5QQQ4	Galectin OS=Rattus norvegicus PE=2 SV=1	9	cell differentiation;cell organization and biogenesis;cellular component movement;defense response;metabolic process;regulation of biological process;response to stimulus	cell surface;cytoplasm;membrane;nucleus;spliceosomal complex	protein binding;receptor activity;RNA binding;signal transducer activity	Pf00337
A0A0G2JXB1	Galectin OS=Rattus norvegicus GN=Lgals3 PE=1 SV=1	9				Pf00337
B4DQ80	cDNA FLJ50612, highly similar to Rattus norvegicus tropomyosin 3, gamma (Tpm3), transcript variant 2, mRNA OS=Homo sapiens PE=2 SV=1	9	cellular component movement	cytoskeleton;cytosol	protein binding	Pf00261
O88767	Protein deglycase DJ-1 OS=Rattus norvegicus GN=Park7 PE=1 SV=1	9	cell communication;cell organization and biogenesis;defense response;metabolic process;regulation of biological process;response to stimulus;transport	chromosome;cytoplasm;cytosol;endoplasmic reticulum;membrane;mitochondrion;nucleus;organelle lumen	antioxidant activity;catalytic activity;DNA binding;enzyme regulator activity;metal ion binding;protein binding;RNA binding	Pf01965, Pf13278
D3ZHB3	40S ribosomal protein S12 OS=Rattus norvegicus GN=LOC100360573 PE=3 SV=3	9	metabolic process	ribosome	structural molecule activity	Pf01248
P38983	40S ribosomal protein SA OS=Rattus norvegicus GN=Rpsa PE=1 SV=3	9	cell differentiation;cell organization and biogenesis;metabolic process;transport	cytoplasm;cytosol;membrane;nucleus;ribosome	protein binding;receptor activity;RNA binding;structural molecule activity	Pf00318
A0A096MJY8	Uncharacterized protein OS=Rattus norvegicus GN=Acat2l1 PE=1 SV=1	9	metabolic process		catalytic activity	Pf00108, Pf00109, Pf02803
D3ZKB6	Uncharacterized protein OS=Rattus norvegicus GN=Acat2l1 PE=1 SV=3	9	metabolic process		catalytic activity	Pf00108, Pf00109, Pf02803
Q6LDG5	Hypoxanthine-guanine phosporibosyltransferase (Fragment) OS=Rattus norvegicus GN=Hprt1 PE=2 SV=1	9	cell differentiation;cell organization and biogenesis;cell proliferation;metabolic process;regulation of biological process;response to stimulus	cytoplasm;cytosol	catalytic activity;metal ion binding;nucleotide binding;protein binding	Pf00156, Pf15610
Q68FS4	Cytosol aminopeptidase OS=Rattus norvegicus GN=Lap3 PE=1 SV=1	9	metabolic process	cytoplasm;mitochondrion;nucleus	catalytic activity;metal ion binding	Pf00883, Pf02789
B0BN81	40S ribosomal protein S5 OS=Rattus norvegicus GN=Rps5 PE=1 SV=1	9	cell organization and biogenesis;metabolic process;regulation of biological process	membrane;ribosome	protein binding;RNA binding;structural molecule activity	Pf00177
Q4AEF8	Coatomer subunit gamma-1 OS=Rattus norvegicus GN=Copg1 PE=2 SV=1	9	cellular component movement;transport	cytoplasm;cytosol;Golgi;membrane;nucleus	structural molecule activity	Pf01602, Pf08752, Pf13646
A0A0G2K1F3	Coatomer subunit gamma OS=Rattus norvegicus GN=Copg1 PE=1 SV=1	9	transport	cytoplasm;Golgi;membrane	structural molecule activity	Pf01602, Pf08752, Pf13646
P23358	60S ribosomal protein L12 OS=Rattus norvegicus GN=Rpl12 PE=2 SV=1	9	cell organization and biogenesis;metabolic process	cytoplasm;membrane;nucleus;ribosome	RNA binding;structural molecule activity	Pf00298, Pf03946
Q5XI34	Protein Ppp2r1a OS=Rattus norvegicus GN=Ppp2r1a PE=1 SV=1	9	cell organization and biogenesis;metabolic process;regulation of biological process	cytosol	catalytic activity;enzyme regulator activity;protein binding	Pf02985, Pf13513, Pf13646
C1KE06	Nucleolin-like protein OS=Rattus norvegicus PE=2 SV=1	9	regulation of biological process;response to stimulus;transport	cell surface;cytoplasm;membrane;nucleus	DNA binding;metal ion binding;nucleotide binding;protein binding;RNA binding	Pf00076, Pf13893, Pf14259
A0A0G2JXC3	40S ribosomal protein S21 OS=Rattus norvegicus GN=Rps21 PE=1 SV=1	9	metabolic process	ribosome	structural molecule activity	Pf01249
P05765	40S ribosomal protein S21 OS=Rattus norvegicus GN=Rps21 PE=1 SV=1	9	metabolic process	cytoplasm;ribosome	protein binding;RNA binding;structural molecule activity	Pf01249
F1LR10	Epithelial protein lost in neoplasm OS=Rattus norvegicus GN=Lima1 PE=1 SV=2	9	cell organization and biogenesis;regulation of biological process	cytoplasm;cytoskeleton;membrane	metal ion binding;protein binding	Pf00412
F2Z3Q8	Importin subunit beta-1 OS=Rattus norvegicus GN=Kpnb1 PE=1 SV=1	9	transport	cytoplasm;membrane	protein binding;transporter activity	Pf02985, Pf03810, Pf13513
A0A0G2K8V2	Vinculin OS=Rattus norvegicus GN=Vcl PE=1 SV=1	9		cytoskeleton	protein binding;structural molecule activity	Pf01044
R9PXU6	Vinculin OS=Rattus norvegicus GN=Vcl PE=1 SV=1	9	cell organization and biogenesis;regulation of biological process	cytoskeleton;membrane	protein binding;structural molecule activity	Pf01044
P85972	Vinculin OS=Rattus norvegicus GN=Vcl PE=1 SV=1	9	cell growth;cell organization and biogenesis;regulation of biological process;transport	cytoplasm;cytoskeleton;membrane	catalytic activity;protein binding;structural molecule activity	Pf01044
A0A0G2K1C0	Actin-related protein 3 OS=Rattus norvegicus GN=Actr3 PE=1 SV=1	9				Pf00022
Q4V7C7	Actin-related protein 3 OS=Rattus norvegicus GN=Actr3 PE=1 SV=1	9	cell division;cell organization and biogenesis;cellular component movement;regulation of biological process;response to stimulus	cytoplasm;cytoskeleton;membrane	nucleotide binding;protein binding;structural molecule activity	Pf00022
F1LQ55	Non-specific lipid-transfer protein OS=Rattus norvegicus GN=Scp2 PE=1 SV=3	9	cell organization and biogenesis;metabolic process;regulation of biological process;response to stimulus;transport	cytoplasm;cytosol;endoplasmic reticulum;membrane;mitochondrion;nucleus;organelle lumen	catalytic activity;protein binding;transporter activity	Pf00108, Pf02036, Pf02803, Pf08545, Pf14864
P11915	Non-specific lipid-transfer protein OS=Rattus norvegicus GN=Scp2 PE=1 SV=3	9	cell organization and biogenesis;metabolic process;regulation of biological process;response to stimulus;transport	cytoplasm;cytosol;endoplasmic reticulum;membrane;mitochondrion;nucleus;organelle lumen	catalytic activity;protein binding;transporter activity	Pf00108, Pf02036, Pf02803, Pf08545, Pf14864
F1LN75	Septin-9 OS=Rattus norvegicus GN=Sept9 PE=1 SV=3	9				Pf00735, Pf01926, Pf03193, Pf04548
P85125	Polymerase I and transcript release factor OS=Rattus norvegicus GN=Ptrf PE=1 SV=1	9	metabolic process;regulation of biological process	cytoplasm;cytosol;endoplasmic reticulum;membrane;mitochondrion;nucleus	protein binding;RNA binding	Pf15237
G3V8L9	Polymerase I and transcript release factor OS=Rattus norvegicus GN=Ptrf PE=1 SV=1	9	metabolic process;regulation of biological process	cytoplasm;cytosol;endoplasmic reticulum;membrane;mitochondrion;nucleus	protein binding;RNA binding	Pf15237
Q99MZ8	LIM and SH3 domain protein 1 OS=Rattus norvegicus GN=Lasp1 PE=1 SV=1	9	transport	cytoplasm;cytoskeleton	metal ion binding;protein binding;transporter activity	Pf00018, Pf00412, Pf00880, Pf07653, Pf14604
D3ZXI2	Nucleophosmin OS=Rattus norvegicus GN=Npm1 PE=4 SV=2	9	cell growth;cellular homeostasis;regulation of biological process;transport	cytosol	RNA binding	Pf03066
Q68FR6	Elongation factor 1-gamma OS=Rattus norvegicus GN=Eef1g PE=2 SV=3	9	metabolic process;response to stimulus	cytoplasm;endoplasmic reticulum;membrane;nucleus	catalytic activity;protein binding;RNA binding	Pf00043, Pf00647, Pf02798, Pf13409, Pf13410, Pf13417, Pf14497
W8BZ34	DDX3Y OS=Rattus norvegicus GN=DDX3Y PE=3 SV=1	9	metabolic process		catalytic activity;nucleotide binding	Pf00270, Pf00271, Pf04851
A0A0G2K9N3	Protein Ddx3 OS=Rattus norvegicus GN=Ddx3 PE=1 SV=1	9	metabolic process		catalytic activity;nucleotide binding	Pf00270, Pf00271, Pf04851
P21531	60S ribosomal protein L3 OS=Rattus norvegicus GN=Rpl3 PE=1 SV=3	9	cell organization and biogenesis;metabolic process;response to stimulus	cytoplasm;nucleus;ribosome	RNA binding;structural molecule activity	Pf00297
A0A0G2JZI2	Protein Eprs OS=Rattus norvegicus GN=Eprs PE=1 SV=1	9	metabolic process;regulation of biological process;response to stimulus	cytoplasm;membrane	catalytic activity;nucleotide binding;protein binding;RNA binding	Pf00458, Pf00587, Pf00749, Pf01406, Pf03129, Pf03950, Pf09180, Pf14497
Q6TXE9	LRRGT00050 OS=Rattus norvegicus GN=Eprs PE=1 SV=1	9	metabolic process;regulation of biological process;response to stimulus	cytoplasm;membrane	catalytic activity;nucleotide binding;protein binding;RNA binding	Pf00458, Pf00587, Pf00749, Pf01406, Pf03129, Pf03950, Pf09180, Pf14497
P07323	Gamma-enolase OS=Rattus norvegicus GN=Eno2 PE=1 SV=2	8	metabolic process;response to stimulus	cytoplasm;membrane	catalytic activity;metal ion binding;protein binding	Pf00113, Pf03952, Pf13378
Q7M0E3	Destrin OS=Rattus norvegicus GN=Dstn PE=1 SV=3	8	cell organization and biogenesis;regulation of biological process	cytoplasm;cytoskeleton	protein binding	Pf00241
V5QR27	Galectin OS=Rattus norvegicus PE=2 SV=1	8	cell differentiation;cell organization and biogenesis;cellular component movement;defense response;metabolic process;regulation of biological process;response to stimulus	cell surface;cytoplasm;membrane;nucleus;spliceosomal complex	protein binding;receptor activity;RNA binding;signal transducer activity	Pf00337
D3ZNZ9	Histone H2B OS=Rattus norvegicus GN=Hist3h2ba PE=3 SV=1	8	cell organization and biogenesis	chromosome;nucleus	DNA binding;protein binding	Pf00125, Pf00808
M0RBQ5	Histone H2B OS=Rattus norvegicus GN=Hist3h2bb PE=3 SV=1	8	cell organization and biogenesis	chromosome;cytoplasm;nucleus	DNA binding;protein binding	Pf00125, Pf00808
D4A817	Histone H2B OS=Rattus norvegicus GN=Hist2h2be PE=3 SV=3	8		chromosome;nucleus	DNA binding;protein binding	Pf00125, Pf00808
D3ZQR7	Procollagen-lysine,2-oxoglutarate 5-dioxygenase 2 OS=Rattus norvegicus GN=Plod2 PE=1 SV=1	8	metabolic process;response to stimulus	endoplasmic reticulum;membrane	catalytic activity;metal ion binding	Pf03171
A0A0G2JVA4	Procollagen-lysine,2-oxoglutarate 5-dioxygenase 2 OS=Rattus norvegicus GN=Plod2 PE=1 SV=1	8	metabolic process	endoplasmic reticulum	catalytic activity;metal ion binding	Pf03171
G3V9I0	Procollagen-lysine,2-oxoglutarate 5-dioxygenase 2 OS=Rattus norvegicus GN=Plod2 PE=1 SV=1	8	metabolic process;response to stimulus	endoplasmic reticulum;membrane	catalytic activity;metal ion binding	Pf03171
Q5RJP0	Aldose reductase-related protein 1 OS=Rattus norvegicus GN=Akr1b7 PE=1 SV=1	8	metabolic process	cytoplasm;mitochondrion	catalytic activity	Pf00248
Q9QZI2	Aldose-reductase-like protein MVDP/AKR1-B7 OS=Rattus norvegicus GN=Akr1b7 PE=2 SV=1	8	metabolic process	mitochondrion	catalytic activity	Pf00248
Q6AY99	Aldo-keto reductase family 1, member B10 (Aldose reductase) OS=Rattus norvegicus GN=Akr1b10 PE=1 SV=1	8	metabolic process	cytosol	catalytic activity;nucleotide binding	Pf00248
D3ZN03	Protein LOC100362751 OS=Rattus norvegicus GN=LOC100362751 PE=1 SV=1	8	metabolic process	ribosome	structural molecule activity	Pf00428
Q0QF43	Malate dehydrogenase (Fragment) OS=Rattus norvegicus GN=Mdh2 PE=2 SV=1	8	metabolic process	cytoplasm;membrane;mitochondrion;nucleus;organelle lumen	catalytic activity;nucleotide binding;protein binding;RNA binding	Pf00056, Pf01073, Pf01118, Pf02866, Pf13460
G3V913	Heat shock 27kDa protein 1 OS=Rattus norvegicus GN=Hspb1 PE=1 SV=1	8	regulation of biological process;response to stimulus	cytoplasm;membrane;nucleus;proteasome	enzyme regulator activity;protein binding;RNA binding	Pf00011
P37397	Calponin-3 OS=Rattus norvegicus GN=Cnn3 PE=1 SV=1	8	cell differentiation;cell organization and biogenesis;regulation of biological process	cytoplasm;cytoskeleton	protein binding	Pf00307, Pf00402
Q68FP1	Gelsolin OS=Rattus norvegicus GN=Gsn PE=1 SV=1	8	cell death;cell organization and biogenesis;metabolic process;regulation of biological process;response to stimulus;transport	cytoplasm;cytoskeleton;cytosol;extracellular;membrane;nucleus	metal ion binding;protein binding	Pf00626
P36972	Adenine phosphoribosyltransferase OS=Rattus norvegicus GN=Aprt PE=1 SV=1	8	metabolic process;response to stimulus;transport	cytoplasm;nucleus	catalytic activity;nucleotide binding	Pf00156
P04906	Glutathione S-transferase P OS=Rattus norvegicus GN=Gstp1 PE=1 SV=2	8	cell communication;cell proliferation;metabolic process;regulation of biological process;response to stimulus	cytoplasm;cytosol;membrane;mitochondrion;nucleus	catalytic activity;enzyme regulator activity;protein binding	Pf00043, Pf02798, Pf14497
P05942	Protein S100-A4 OS=Rattus norvegicus GN=S100a4 PE=2 SV=1	8	regulation of biological process	nucleus	metal ion binding;protein binding;RNA binding	Pf01023
P04644	40S ribosomal protein S17 OS=Rattus norvegicus GN=Rps17 PE=1 SV=3	8	cell organization and biogenesis;metabolic process	membrane;ribosome	RNA binding;structural molecule activity	Pf00833
D3ZFA8	Protein LOC100362366 OS=Rattus norvegicus GN=LOC100362366 PE=3 SV=1	8	metabolic process	ribosome	structural molecule activity	Pf00833
A0A0H2UHQ8	40S ribosomal protein S17 OS=Rattus norvegicus GN=Rps17 PE=3 SV=1	8	metabolic process	ribosome	structural molecule activity	Pf00833
P48004	Proteasome subunit alpha type-7 OS=Rattus norvegicus GN=Psma7 PE=1 SV=1	8	metabolic process	cytoplasm;nucleus;proteasome	catalytic activity;protein binding	Pf00227, Pf10584
P63326	40S ribosomal protein S10 OS=Rattus norvegicus GN=Rps10 PE=2 SV=1	8	cell organization and biogenesis	cytoplasm;membrane;nucleus;ribosome	RNA binding;structural molecule activity	Pf03501
Q0QER8	Isocitrate dehydrogenase 1 (Fragment) OS=Rattus norvegicus GN=Idh1 PE=2 SV=1	8	metabolic process;regulation of biological process;response to stimulus	cytoplasm;cytosol;mitochondrion	catalytic activity;metal ion binding;nucleotide binding;protein binding	Pf00180, Pf01960
P51635	Alcohol dehydrogenase [NADP(+)] OS=Rattus norvegicus GN=Akr1a1 PE=1 SV=2	8	metabolic process	cytosol;membrane	catalytic activity	Pf00248
Q4V8I6	60S ribosomal protein L11 OS=Rattus norvegicus GN=Rpl11 PE=1 SV=1	8	cell organization and biogenesis;metabolic process;transport	cytoplasm;membrane;ribosome	RNA binding;structural molecule activity	Pf00281, Pf00673
P62914	60S ribosomal protein L11 OS=Rattus norvegicus GN=Rpl11 PE=1 SV=2	8	cell organization and biogenesis;metabolic process;transport	cytoplasm;membrane;nucleus;ribosome	RNA binding;structural molecule activity	Pf00281, Pf00673
F1LTJ5	Uncharacterized protein OS=Rattus norvegicus GN=Hspg2 PE=1 SV=3	8				Pf00047, Pf00052, Pf00053, Pf00057, Pf07679, Pf07686, Pf13895, Pf13927
A0A0G2KAC1	Non-specific lipid-transfer protein OS=Rattus norvegicus GN=Scp2 PE=1 SV=1	8	metabolic process		catalytic activity	Pf00108, Pf02036, Pf02803, Pf08545, Pf14864
Q62667	Major vault protein OS=Rattus norvegicus GN=Mvp PE=1 SV=4	8	cell proliferation;metabolic process;regulation of biological process;response to stimulus	cytoplasm;cytoskeleton;membrane;nucleus	protein binding	Pf01145, Pf01505, Pf11978
A0A0G2K0B4	E3 ubiquitin-protein ligase NEDD4 OS=Rattus norvegicus GN=Nedd4 PE=1 SV=1	8	cell organization and biogenesis;metabolic process;regulation of biological process;response to stimulus;transport	chromosome;cytoplasm;cytosol;Golgi;membrane	catalytic activity;protein binding	Pf00168, Pf00397, Pf00632
A0A0G2K8P3	E3 ubiquitin-protein ligase NEDD4 OS=Rattus norvegicus GN=Nedd4 PE=1 SV=1	8	cell organization and biogenesis;metabolic process;regulation of biological process;response to stimulus;transport	chromosome;cytoplasm;cytosol;Golgi;membrane	catalytic activity;protein binding	Pf00168, Pf00397, Pf00632
Q5D002	Sptbn1 protein (Fragment) OS=Rattus norvegicus GN=Sptbn1 PE=2 SV=1	8	cell organization and biogenesis;metabolic process;regulation of biological process;transport	cytoplasm;cytoskeleton;membrane;nucleus	protein binding;RNA binding;structural molecule activity	Pf00169, Pf00435, Pf15410
F1LP05	ATP synthase subunit alpha OS=Rattus norvegicus GN=Atp5a1 PE=1 SV=1	8	metabolic process;transport	membrane;mitochondrion	catalytic activity;nucleotide binding;transporter activity	Pf00006, Pf00306, Pf02663, Pf02874, Pf05943
P15999	ATP synthase subunit alpha, mitochondrial OS=Rattus norvegicus GN=Atp5a1 PE=1 SV=2	8	metabolic process;regulation of biological process;transport	membrane;mitochondrion	catalytic activity;nucleotide binding;protein binding;RNA binding;transporter activity	Pf00006, Pf00306, Pf02663, Pf02874, Pf05943
A0A096MJA0	RCG44919, isoform CRA_b OS=Rattus norvegicus GN=Tcp1 PE=1 SV=1	8	metabolic process	cytoplasm	nucleotide binding	Pf00118
D3ZA84	Protein Tln2 OS=Rattus norvegicus GN=Tln2 PE=1 SV=3	8	cell organization and biogenesis	cytoskeleton	protein binding;structural molecule activity	Pf00373, Pf01608, Pf02174, Pf08913, Pf09141, Pf09379
P17074	40S ribosomal protein S19 OS=Rattus norvegicus GN=Rps19 PE=2 SV=3	8	cell differentiation;cell organization and biogenesis;cellular component movement;metabolic process;regulation of biological process;response to stimulus	cytoplasm;cytosol;membrane;ribosome	protein binding;RNA binding;structural molecule activity	Pf01090
A0A0H2UI38	Protein LOC100910336 OS=Rattus norvegicus GN=LOC100910336 PE=4 SV=1	8	metabolic process	ribosome	structural molecule activity	Pf01090
A0A0G2K0X9	Protein transport protein Sec31A OS=Rattus norvegicus GN=Sec31a PE=1 SV=1	8				Pf12931
G3V699	Protein transport protein Sec31A OS=Rattus norvegicus GN=Sec31a PE=1 SV=1	8	response to stimulus;transport	cytoplasm;endoplasmic reticulum;endosome;membrane	protein binding	Pf12931
Q9Z2Q1	Protein transport protein Sec31A OS=Rattus norvegicus GN=Sec31a PE=1 SV=2	8	response to stimulus;transport	cytoplasm;endoplasmic reticulum;endosome;membrane	protein binding	Pf12931
Q9JLZ1	Glutaredoxin-3 OS=Rattus norvegicus GN=Glrx3 PE=1 SV=2	8	cell organization and biogenesis;cellular homeostasis;metabolic process;regulation of biological process	cytoplasm;nucleus;spliceosomal complex	catalytic activity;metal ion binding;protein binding;RNA binding	Pf00085, Pf00462, Pf02114, Pf02966, Pf13098
A0A0G2K5P8	Glutaredoxin-3 OS=Rattus norvegicus GN=Glrx3 PE=1 SV=1	8	cellular homeostasis;metabolic process;regulation of biological process	nucleus	catalytic activity;metal ion binding;protein binding;RNA binding	Pf00085, Pf00462, Pf13098
C9WPN2	DEAD (Asp-Glu-Ala-Asp) box polypeptide 3 Y-linked OS=Rattus norvegicus GN=Ddx3 PE=2 SV=1	8	metabolic process	nucleus	catalytic activity;nucleotide binding	Pf00270, Pf00271
Q66H80	Coatomer subunit delta OS=Rattus norvegicus GN=Arcn1 PE=2 SV=1	8	response to stimulus;transport	cytoplasm;endoplasmic reticulum;Golgi;membrane	protein binding;RNA binding	Pf00928
F1LQS3	60S ribosomal protein L6 OS=Rattus norvegicus GN=Rpl6-ps1 PE=3 SV=1	8	metabolic process	ribosome	structural molecule activity	Pf01159, Pf03868
H7C5Y5	60S ribosomal protein L6 OS=Rattus norvegicus GN=Rpl6 PE=1 SV=2	8	cell organization and biogenesis;metabolic process	membrane;nucleus;ribosome	RNA binding;structural molecule activity	Pf01159, Pf03868
Q6P790	60S ribosomal protein L6 (Fragment) OS=Rattus norvegicus GN=Rpl6 PE=2 SV=1	8	cell organization and biogenesis;metabolic process	membrane;nucleus;ribosome	RNA binding;structural molecule activity	Pf01159, Pf03868
Q99PF5	Far upstream element-binding protein 2 OS=Rattus norvegicus GN=Khsrp PE=1 SV=1	8	metabolic process;regulation of biological process;transport	cytoplasm;membrane;nucleus	DNA binding;protein binding;RNA binding	Pf00013, Pf07650, Pf09005, Pf13014
A0A0G2K2B3	Far upstream element-binding protein 2 OS=Rattus norvegicus GN=Khsrp PE=1 SV=1	8	metabolic process;regulation of biological process;transport	cytoplasm;membrane;nucleus	DNA binding;protein binding;RNA binding	Pf00013, Pf07650, Pf09005, Pf13014
M0R961	Far upstream element-binding protein 2 OS=Rattus norvegicus GN=Khsrp PE=1 SV=1	8	metabolic process;regulation of biological process;transport	cytoplasm;membrane;nucleus	DNA binding;protein binding;RNA binding	Pf00013, Pf07650, Pf09005, Pf13014
A0A0G2K2G8	Tropomyosin alpha-4 chain OS=Rattus norvegicus GN=Tpm4 PE=1 SV=1	7				Pf00261, Pf12718
P19804	Nucleoside diphosphate kinase B OS=Rattus norvegicus GN=Nme2 PE=1 SV=1	7	cell organization and biogenesis;cellular homeostasis;metabolic process;regulation of biological process;response to stimulus	cytoplasm;cytosol;membrane;mitochondrion;nucleus	catalytic activity;metal ion binding;nucleotide binding;protein binding	Pf00334
F7EMK8	Protein Akr1b10 OS=Rattus norvegicus GN=Akr1b10 PE=4 SV=1	7	metabolic process	cytosol	catalytic activity;nucleotide binding	Pf00248
Q811A3	Procollagen-lysine,2-oxoglutarate 5-dioxygenase 2 OS=Rattus norvegicus GN=Plod2 PE=2 SV=1	7	metabolic process;response to stimulus	endoplasmic reticulum;membrane	catalytic activity;metal ion binding	Pf03171
Q64119	Myosin light polypeptide 6 OS=Rattus norvegicus GN=Myl6 PE=1 SV=3	7	cellular component movement;metabolic process		catalytic activity;metal ion binding;motor activity;structural molecule activity	Pf00036, Pf13405, Pf13499
B2GV99	Myl6 protein OS=Rattus norvegicus GN=Myl6 PE=1 SV=1	7		membrane	metal ion binding;structural molecule activity	Pf00036, Pf13405, Pf13499
A0A0G2K6J5	Protein LOC102551071 OS=Rattus norvegicus GN=Myl6 PE=1 SV=1	7		membrane	metal ion binding;structural molecule activity	Pf00036, Pf13405, Pf13499
P63324	40S ribosomal protein S12 OS=Rattus norvegicus GN=Rps12 PE=1 SV=2	7	metabolic process	cytoplasm;membrane;ribosome	RNA binding;structural molecule activity	Pf01248
P42930	Heat shock protein beta-1 OS=Rattus norvegicus GN=Hspb1 PE=1 SV=1	7	regulation of biological process;response to stimulus	cytoplasm;cytoskeleton;membrane;nucleus;proteasome	enzyme regulator activity;protein binding;RNA binding	Pf00011
G3V6D3	ATP synthase subunit beta OS=Rattus norvegicus GN=Atp5b PE=1 SV=1	7	cell differentiation;cellular homeostasis;metabolic process;regulation of biological process;transport	cell surface;membrane;mitochondrion;nucleus	catalytic activity;metal ion binding;nucleotide binding;protein binding;receptor activity;transporter activity	Pf00006, Pf00306, Pf02874
P10719	ATP synthase subunit beta, mitochondrial OS=Rattus norvegicus GN=Atp5b PE=1 SV=2	7	cell differentiation;cellular homeostasis;metabolic process;regulation of biological process;transport	cell surface;membrane;mitochondrion;nucleus	catalytic activity;metal ion binding;nucleotide binding;protein binding;receptor activity;transporter activity	Pf00006, Pf00306, Pf02874
E2RUH2	Ribonuclease inhibitor OS=Rattus norvegicus GN=Rnh1 PE=1 SV=1	7	regulation of biological process	cytoplasm	enzyme regulator activity;protein binding
A0A0G2K9E0	Ribonuclease inhibitor OS=Rattus norvegicus GN=Rnh1 PE=1 SV=1	7	regulation of biological process	cytoplasm	enzyme regulator activity;protein binding
P29315	Ribonuclease inhibitor OS=Rattus norvegicus GN=Rnh1 PE=1 SV=2	7	regulation of biological process	cytoplasm	enzyme regulator activity;protein binding
A0A0G2K8S2	Uncharacterized protein OS=Rattus norvegicus PE=1 SV=1	7	metabolic process		catalytic activity;nucleotide binding	Pf00044, Pf02800
A0JPK2	Proteasome subunit alpha type OS=Rattus norvegicus GN=Psma7 PE=2 SV=1	7	metabolic process	cytoplasm;nucleus;proteasome	catalytic activity;protein binding	Pf00227, Pf10584
A8USN8	Chloride intracellular channel 1 OS=Rattus norvegicus PE=2 SV=1	7	metabolic process;regulation of biological process;transport	cytoplasm;membrane;mitochondrion;nucleus	catalytic activity;protein binding;transporter activity	Pf00043, Pf13409, Pf13417
F1LT36	Protein RGD1564698 OS=Rattus norvegicus GN=RGD1564698 PE=4 SV=2	7	cell organization and biogenesis		RNA binding;structural molecule activity	Pf03501
M0R4B6	RCG64424 OS=Rattus norvegicus GN=Rpl12 PE=3 SV=1	7	cell organization and biogenesis;metabolic process	ribosome	RNA binding;structural molecule activity	Pf00298, Pf03946
D3ZJE2	Uncharacterized protein OS=Rattus norvegicus GN=Rpl12-ps1 PE=3 SV=1	7	metabolic process	ribosome	structural molecule activity	Pf00298, Pf03946
A0A0G2KAM4	Fascin OS=Rattus norvegicus GN=Fscn1 PE=1 SV=1	7	cell organization and biogenesis;cellular component movement	cytoplasm;cytoskeleton	protein binding	Pf06268
A0A0G2K7B3	Heterogeneous nuclear ribonucleoprotein C OS=Rattus norvegicus GN=LOC100911576 PE=1 SV=1	7	cell differentiation;cell organization and biogenesis;metabolic process;regulation of biological process	cytosol;membrane;nucleus;spliceosomal complex	DNA binding;enzyme regulator activity;nucleotide binding;protein binding;RNA binding	Pf00076, Pf13893, Pf14259
A0A0G2JXW4	Heterogeneous nuclear ribonucleoprotein C OS=Rattus norvegicus GN=Hnrnpc PE=1 SV=1	7	cell differentiation;cell organization and biogenesis;metabolic process;regulation of biological process	cytosol;membrane;nucleus;spliceosomal complex	DNA binding;enzyme regulator activity;nucleotide binding;protein binding;RNA binding	Pf00076, Pf13893, Pf14259
D3ZVQ0	Protein LOC100911959 OS=Rattus norvegicus GN=Usp5 PE=1 SV=1	7	metabolic process;regulation of biological process	vacuole	catalytic activity;metal ion binding;protein binding	Pf00443, Pf00627, Pf02148, Pf13423
P10760	Adenosylhomocysteinase OS=Rattus norvegicus GN=Ahcy PE=1 SV=3	7	defense response;metabolic process;response to stimulus	cytoplasm;cytosol;nucleus	catalytic activity;metal ion binding;nucleotide binding;protein binding	Pf00670, Pf02254, Pf02826, Pf05221
P50475	Alanine--tRNA ligase, cytoplasmic OS=Rattus norvegicus GN=Aars PE=1 SV=3	7	metabolic process;regulation of biological process;response to stimulus	cytoplasm;cytosol;membrane;mitochondrion	catalytic activity;metal ion binding;nucleotide binding;RNA binding	Pf01411, Pf02272, Pf07973
D4A5T8	Periplakin (Predicted) OS=Rattus norvegicus GN=Ppl PE=1 SV=1	7		cytoskeleton		Pf00681
V5QQW0	Galectin OS=Rattus norvegicus PE=2 SV=1	7	cell differentiation;cell organization and biogenesis;cellular component movement;defense response;metabolic process;regulation of biological process;response to stimulus	cell surface;cytoplasm;membrane;nucleus;spliceosomal complex	protein binding;receptor activity;RNA binding;signal transducer activity	Pf00337
V5QSV9	Galectin OS=Rattus norvegicus PE=2 SV=1	7	cell differentiation;cell organization and biogenesis;cellular component movement;defense response;metabolic process;regulation of biological process;response to stimulus	cell surface;cytoplasm;membrane;nucleus;spliceosomal complex	protein binding;receptor activity;RNA binding;signal transducer activity	Pf00337
D3ZE09	Protein Tln2 OS=Rattus norvegicus GN=Tln2 PE=1 SV=3	7				Pf01608, Pf08913
A0A0G2JSI1	4-trimethylaminobutyraldehyde dehydrogenase OS=Rattus norvegicus GN=Aldh9a1 PE=1 SV=1	7	metabolic process	cytosol;mitochondrion	catalytic activity;nucleotide binding;protein binding	Pf00171
B5DES1	60S ribosomal protein L23a OS=Rattus norvegicus GN=Rpl23a PE=2 SV=1	7	cell organization and biogenesis;cell proliferation;metabolic process	cytoplasm;nucleus;ribosome	nucleotide binding;RNA binding;structural molecule activity	Pf00276, Pf03939
D3ZTH8	Protein LOC689899 OS=Rattus norvegicus GN=LOC689899 PE=3 SV=1	7	cell organization and biogenesis;cell proliferation;metabolic process	nucleus;ribosome	nucleotide binding;RNA binding;structural molecule activity	Pf00276, Pf03939
F1LT35	Protein RGD1564606 OS=Rattus norvegicus GN=RGD1564606 PE=3 SV=1	7	metabolic process	ribosome	nucleotide binding;structural molecule activity	Pf00276, Pf03939
P14141	Carbonic anhydrase 3 OS=Rattus norvegicus GN=Ca3 PE=1 SV=3	7	metabolic process;response to stimulus	cytoplasm;cytosol	catalytic activity;metal ion binding	Pf00194
P62890	60S ribosomal protein L30 OS=Rattus norvegicus GN=Rpl30 PE=3 SV=2	7	metabolic process	cytoplasm;membrane;nucleus;ribosome	RNA binding;structural molecule activity	Pf01248
D4A3B0	Protein Tln2 OS=Rattus norvegicus GN=Tln2 PE=1 SV=3	7				Pf00373, Pf01608, Pf02174, Pf08913, Pf09141, Pf09379
D3ZT78	Uncharacterized protein OS=Rattus norvegicus GN=Gm8225 PE=3 SV=2	7	metabolic process	ribosome	RNA binding;structural molecule activity	Pf00333, Pf03719
O55211	Ribosomal protein S2 OS=Rattus norvegicus PE=2 SV=1	7	cell organization and biogenesis;metabolic process;response to stimulus	cytoplasm;membrane;nucleus;ribosome	protein binding;RNA binding;structural molecule activity	Pf00333, Pf03719
O55215	Ribosomal protein S2 OS=Rattus norvegicus GN=Rps2-ps6 PE=2 SV=1	7	cell organization and biogenesis;metabolic process;response to stimulus	cytoplasm;membrane;nucleus;ribosome	protein binding;RNA binding;structural molecule activity	Pf00333, Pf03719
P27952	40S ribosomal protein S2 OS=Rattus norvegicus GN=Rps2 PE=1 SV=1	7	cell organization and biogenesis;metabolic process;response to stimulus	cytoplasm;membrane;nucleus;ribosome	protein binding;RNA binding;structural molecule activity	Pf00333, Pf03719
O55214	Ribosomal protein S2 OS=Rattus norvegicus PE=2 SV=1	7	cell organization and biogenesis;metabolic process;response to stimulus	cytoplasm;membrane;nucleus;ribosome	protein binding;RNA binding;structural molecule activity	Pf00333, Pf03719
O35115	Four and a half LIM domains protein 2 OS=Rattus norvegicus GN=Fhl2 PE=1 SV=1	7	cell differentiation;metabolic process;regulation of biological process;response to stimulus	cytoplasm;cytoskeleton;nucleus	metal ion binding;protein binding	Pf00412
D4A6G6	Protein LOC100362339 OS=Rattus norvegicus GN=LOC100362339 PE=4 SV=1	7	cell organization and biogenesis;metabolic process;regulation of biological process;response to stimulus	ribosome	RNA binding;structural molecule activity	Pf01090
P62907	60S ribosomal protein L10a OS=Rattus norvegicus GN=Rpl10a PE=1 SV=2	7	metabolic process	cytoplasm;membrane;mitochondrion;nucleus;ribosome	RNA binding;structural molecule activity	Pf00687
P19945	60S acidic ribosomal protein P0 OS=Rattus norvegicus GN=Rplp0 PE=1 SV=2	7	metabolic process;response to stimulus	cytoplasm;membrane;nucleus;ribosome	RNA binding;structural molecule activity	Pf00428, Pf00466
P24050	40S ribosomal protein S5 OS=Rattus norvegicus GN=Rps5 PE=1 SV=3	7	cell organization and biogenesis;metabolic process;regulation of biological process	membrane;ribosome	protein binding;RNA binding;structural molecule activity	Pf00177
D4ADE8	DEAD/H (Asp-Glu-Ala-Asp/His) box polypeptide 3, X-linked OS=Rattus norvegicus GN=Ddx3x PE=1 SV=2	7	metabolic process		catalytic activity;nucleotide binding	Pf00270, Pf00271
Q62940	E3 ubiquitin-protein ligase NEDD4 OS=Rattus norvegicus GN=Nedd4 PE=1 SV=1	7	cell organization and biogenesis;metabolic process;regulation of biological process;response to stimulus;transport	chromosome;cytoplasm;cytosol;Golgi;membrane;nucleus	catalytic activity;protein binding	Pf00168, Pf00397, Pf00632
F1LYF3	Protein Rps19l1 OS=Rattus norvegicus GN=Rps19l1 PE=4 SV=3	7				Pf01090
Q6AYD5	G1 to S phase transition 1 OS=Rattus norvegicus GN=Gspt1 PE=1 SV=1	7	cell organization and biogenesis;metabolic process	cytosol	catalytic activity;nucleotide binding;RNA binding	Pf00009, Pf03143, Pf03144, Pf07145
A0A0G2K3Y8	60S ribosomal protein L11 OS=Rattus norvegicus GN=Rpl11 PE=1 SV=1	7	metabolic process	ribosome	structural molecule activity	Pf00281, Pf00673
Q5I0H2	Eprs protein (Fragment) OS=Rattus norvegicus GN=Eprs PE=2 SV=1	7	metabolic process;regulation of biological process;response to stimulus	cytoplasm;membrane	catalytic activity;nucleotide binding;protein binding;RNA binding	Pf00587, Pf03129, Pf09180
P46418	Glutathione S-transferase alpha-5 OS=Rattus norvegicus GN=Gsta5 PE=1 SV=2	7	metabolic process;response to stimulus	cytoplasm;cytosol;membrane;nucleus	catalytic activity;protein binding	Pf00043, Pf02798, Pf14497
P62271	40S ribosomal protein S18 OS=Rattus norvegicus GN=Rps18 PE=1 SV=3	7	metabolic process;regulation of biological process	cytoplasm;membrane;nucleus;ribosome	RNA binding;structural molecule activity	Pf00416
D3ZM33	Protein LOC100362298 OS=Rattus norvegicus GN=LOC100362298 PE=3 SV=3	7	metabolic process	ribosome	RNA binding;structural molecule activity	Pf00416
A0A0H2UHT6	40S ribosomal protein S18 OS=Rattus norvegicus GN=Rps18 PE=1 SV=1	7	metabolic process	ribosome	RNA binding;structural molecule activity	Pf00416
M0R5K9	Protein LOC100912024 OS=Rattus norvegicus GN=LOC100912024 PE=3 SV=1	7	metabolic process	ribosome	RNA binding;structural molecule activity	Pf00416
P68035	Actin, alpha cardiac muscle 1 OS=Rattus norvegicus GN=Actc1 PE=2 SV=1	6	cell organization and biogenesis;cellular component movement;metabolic process;regulation of biological process;response to stimulus	cytoplasm;cytoskeleton;membrane	catalytic activity;nucleotide binding;protein binding	Pf00022
P68136	Actin, alpha skeletal muscle OS=Rattus norvegicus GN=Acta1 PE=1 SV=1	6	cell growth;cell organization and biogenesis;regulation of biological process;response to stimulus	cytoplasm;cytoskeleton	nucleotide binding	Pf00022
Q99NC6	Beta-actin FE-3 (Fragment) OS=Rattus norvegicus GN=Actg1 PE=2 SV=1	6	cell organization and biogenesis;response to stimulus	cytoskeleton;cytosol;membrane	DNA binding;nucleotide binding;protein binding	Pf00022
Q5FVG5	Similar to tropomyosin 1, embryonic fibroblast-rat, isoform CRA_c OS=Rattus norvegicus GN=Tpm2 PE=2 SV=1	6	regulation of biological process	cytoplasm;cytoskeleton	protein binding	Pf00261, Pf12718
F1M7P4	Peripherin OS=Rattus norvegicus GN=Prph PE=1 SV=1	6	cell organization and biogenesis	membrane	protein binding;structural molecule activity	Pf00038, Pf04732
Q496Z5	Peripherin OS=Rattus norvegicus GN=Prph PE=2 SV=1	6	cell organization and biogenesis	membrane	protein binding;structural molecule activity	Pf00038, Pf04732
P21807	Peripherin OS=Rattus norvegicus GN=Prph PE=1 SV=1	6	cell organization and biogenesis	membrane	protein binding;structural molecule activity	Pf00038, Pf04732
A0A0G2JSH5	Serum albumin OS=Rattus norvegicus GN=Alb PE=1 SV=1	6	cell communication;regulation of biological process;response to stimulus;transport	cytoplasm;endoplasmic reticulum;extracellular;Golgi;nucleus	DNA binding;metal ion binding;protein binding	Pf00273
A0A0G2K7R1	Uncharacterized protein OS=Rattus norvegicus PE=4 SV=1	6		chromosome;nucleus	DNA binding;protein binding	Pf00125
Q5BKC3	Park7 protein OS=Rattus norvegicus GN=Park7 PE=1 SV=1	6	cell communication;cell organization and biogenesis;defense response;metabolic process;regulation of biological process;response to stimulus;transport	chromosome;cytoplasm;cytosol;endoplasmic reticulum;membrane;mitochondrion;nucleus;organelle lumen	antioxidant activity;catalytic activity;DNA binding;enzyme regulator activity;metal ion binding;protein binding;RNA binding	Pf01965, Pf13278
P08010	Glutathione S-transferase Mu 2 OS=Rattus norvegicus GN=Gstm2 PE=1 SV=2	6	metabolic process;regulation of biological process;response to stimulus	cytoplasm;cytosol;endoplasmic reticulum;membrane	catalytic activity;protein binding	Pf00043, Pf02798, Pf13409, Pf13417, Pf14497
P61983	14-3-3 protein gamma OS=Rattus norvegicus GN=Ywhag PE=1 SV=2	6	regulation of biological process;response to stimulus;transport	cytoplasm;membrane	enzyme regulator activity;protein binding;RNA binding	Pf00244
P31044	Phosphatidylethanolamine-binding protein 1 OS=Rattus norvegicus GN=Pebp1 PE=1 SV=3	6	metabolic process;regulation of biological process;response to stimulus	cell surface;cytoplasm;endoplasmic reticulum;Golgi;membrane;mitochondrion;nucleus	enzyme regulator activity;nucleotide binding;protein binding;RNA binding	Pf01161
P05982	NAD(P)H dehydrogenase [quinone] 1 OS=Rattus norvegicus GN=Nqo1 PE=1 SV=4	6	metabolic process;regulation of biological process;response to stimulus	cytoplasm;cytosol	antioxidant activity;catalytic activity;protein binding;RNA binding	Pf02525, Pf03358
P47875	Cysteine and glycine-rich protein 1 OS=Rattus norvegicus GN=Csrp1 PE=1 SV=2	6		nucleus	metal ion binding;RNA binding	Pf00412
Q4KM71	Splicing factor proline/glutamine rich (Polypyrimidine tract binding protein associated) OS=Rattus norvegicus GN=Sfpq PE=2 SV=1	6	cell organization and biogenesis;metabolic process;regulation of biological process;response to stimulus	chromosome;nucleus	DNA binding;nucleotide binding;protein binding;RNA binding	Pf00076, Pf08075, Pf13893, Pf14259
A0A0G2K8K0	Protein Sfpq OS=Rattus norvegicus GN=Sfpq PE=1 SV=1	6				Pf00076, Pf08075, Pf13893, Pf14259
Q9Z0W7	Chloride intracellular channel protein 4 OS=Rattus norvegicus GN=Clic4 PE=1 SV=3	6	cell death;cell differentiation;cell organization and biogenesis;cellular homeostasis;metabolic process;regulation of biological process;response to stimulus;transport	cell surface;cytoplasm;cytoskeleton;cytosol;endoplasmic reticulum;membrane;mitochondrion;nucleus	catalytic activity;protein binding;transporter activity	Pf00043, Pf13409, Pf13410, Pf13417, Pf14497
G3V8C4	Chloride intracellular channel protein OS=Rattus norvegicus GN=Clic4 PE=1 SV=1	6	cell death;cell differentiation;cell organization and biogenesis;cellular homeostasis;metabolic process;regulation of biological process;response to stimulus;transport	cell surface;cytoplasm;cytoskeleton;cytosol;endoplasmic reticulum;membrane;mitochondrion;nucleus	catalytic activity;protein binding;transporter activity	Pf00043, Pf13409, Pf13410, Pf13417, Pf14497
P04762	Catalase OS=Rattus norvegicus GN=Cat PE=1 SV=3	6	cell differentiation;cell organization and biogenesis;metabolic process;regulation of biological process;response to stimulus	cytosol;endoplasmic reticulum;Golgi;membrane;mitochondrion;vacuole	antioxidant activity;catalytic activity;metal ion binding;nucleotide binding;protein binding	Pf00199, Pf06628
G3V6T1	Coatomer subunit alpha OS=Rattus norvegicus GN=Copa PE=1 SV=1	6	transport	cytoplasm;Golgi;membrane	protein binding;structural molecule activity	Pf00400, Pf04053, Pf06957
B5DFK1	Coatomer subunit alpha OS=Rattus norvegicus GN=Copa PE=2 SV=1	6	transport	cytoplasm;Golgi;membrane	protein binding;structural molecule activity	Pf00400, Pf04053, Pf06957
Q3MIE4	Synaptic vesicle membrane protein VAT-1 homolog OS=Rattus norvegicus GN=Vat1 PE=1 SV=1	6	metabolic process;regulation of biological process	cytoplasm;membrane;mitochondrion	catalytic activity;metal ion binding	Pf00107, Pf08240, Pf13602
B2RYR8	40S ribosomal protein S8 OS=Rattus norvegicus GN=Rps8 PE=2 SV=1	6	metabolic process	cytoplasm;membrane;nucleus;ribosome	RNA binding;structural molecule activity	Pf01201
Q6PDV8	Protein LOC100360057 OS=Rattus norvegicus GN=LOC100360057 PE=2 SV=1	6	cell differentiation;metabolic process	cytoplasm;nucleus;ribosome	RNA binding;structural molecule activity	Pf01776
P07335	Creatine kinase B-type OS=Rattus norvegicus GN=Ckb PE=1 SV=2	6	cellular homeostasis;metabolic process	cytoplasm;membrane;mitochondrion	catalytic activity;nucleotide binding;protein binding	Pf00217, Pf02807
D3ZRI8	40S ribosomal protein S21 OS=Rattus norvegicus GN=LOC100360154 PE=3 SV=3	6	metabolic process	ribosome	structural molecule activity	Pf01249
P67779	Prohibitin OS=Rattus norvegicus GN=Phb PE=1 SV=1	6	cell differentiation;cell organization and biogenesis;metabolic process;regulation of biological process;response to stimulus	cell surface;cytoplasm;endosome;membrane;mitochondrion;nucleus	DNA binding;protein binding	Pf01145
G3V8D5	6-phosphogluconolactonase OS=Rattus norvegicus GN=Pgls PE=1 SV=1	6	metabolic process	cytoplasm	catalytic activity	Pf01182
P85971	6-phosphogluconolactonase OS=Rattus norvegicus GN=Pgls PE=1 SV=1	6	metabolic process	cytoplasm	catalytic activity	Pf01182
A0A0G2JVT2	Glutathione S-transferase alpha-1 OS=Rattus norvegicus GN=Gsta1 PE=1 SV=1	6	metabolic process		catalytic activity	Pf02798, Pf13336, Pf13417
P52296	Importin subunit beta-1 OS=Rattus norvegicus GN=Kpnb1 PE=1 SV=1	6	cell organization and biogenesis;cellular component movement;regulation of biological process;response to stimulus;transport	cytoplasm;membrane;nucleus	protein binding;RNA binding;transporter activity	Pf02985, Pf03810, Pf13513
Q5FVM4	Non-POU domain-containing octamer-binding protein OS=Rattus norvegicus GN=Nono PE=1 SV=3	6	metabolic process;regulation of biological process;response to stimulus	membrane;nucleus	DNA binding;nucleotide binding;protein binding;RNA binding	Pf00076, Pf08075, Pf13893, Pf14259
A0JN30	Canopy 2 homolog (Zebrafish) OS=Rattus norvegicus GN=Cnpy2 PE=1 SV=1	6	regulation of biological process			Pf11938
Q5XI32	F-actin-capping protein subunit beta OS=Rattus norvegicus GN=Capzb PE=1 SV=1	6	cell organization and biogenesis;regulation of biological process	cytoplasm;cytoskeleton;membrane	protein binding	Pf01115
A0A0G2JYB1	F-actin-capping protein subunit beta OS=Rattus norvegicus GN=Capzb PE=1 SV=1	6	cell organization and biogenesis;regulation of biological process	cytoplasm	protein binding	Pf01115
Q641Z6	EH domain-containing protein 1 OS=Rattus norvegicus GN=Ehd1 PE=1 SV=1	6	cell organization and biogenesis;metabolic process;regulation of biological process;response to stimulus;transport	endosome;membrane	catalytic activity;metal ion binding;nucleotide binding;protein binding	Pf00350, Pf01926, Pf12763
Q6P743	Adenosylhomocysteinase OS=Rattus norvegicus GN=Ahcy PE=2 SV=1	6	defense response;metabolic process;response to stimulus	cytoplasm;cytosol;nucleus	catalytic activity;metal ion binding;nucleotide binding;protein binding	Pf00670, Pf02254, Pf02826, Pf05221
Q3T1J1	Eukaryotic translation initiation factor 5A-1 OS=Rattus norvegicus GN=Eif5a PE=1 SV=3	6	cell death;cellular homeostasis;metabolic process;regulation of biological process;response to stimulus;transport	cytoplasm;cytosol;endoplasmic reticulum;membrane;nucleus	protein binding;RNA binding	Pf01287
G3V7J7	Eukaryotic translation initiation factor 5A OS=Rattus norvegicus GN=Eif5a2 PE=3 SV=1	6	metabolic process;regulation of biological process		RNA binding	Pf01287
D3ZI60	Protein RGD1560633 OS=Rattus norvegicus GN=RGD1560633 PE=3 SV=1	6	metabolic process	ribosome	structural molecule activity	Pf00828
P18445	60S ribosomal protein L27a OS=Rattus norvegicus GN=Rpl27a PE=1 SV=3	6	metabolic process	membrane;ribosome	RNA binding;structural molecule activity	Pf00828
I6L9G6	Protein Tardbp OS=Rattus norvegicus GN=Tardbp PE=1 SV=1	6	cell organization and biogenesis;metabolic process;regulation of biological process;response to stimulus	cytoplasm;nucleus	DNA binding;nucleotide binding;protein binding;RNA binding	Pf00076, Pf13893, Pf14259
P26772	10 kDa heat shock protein, mitochondrial OS=Rattus norvegicus GN=Hspe1 PE=1 SV=3	6	cell differentiation;metabolic process;response to stimulus	cytoplasm;membrane;mitochondrion;organelle lumen	nucleotide binding;protein binding;RNA binding	Pf00166
P97601	Chaperonin 10 OS=Rattus norvegicus GN=Hspe1 PE=3 SV=1	6	cell differentiation;metabolic process	cytoplasm;membrane;mitochondrion;organelle lumen	nucleotide binding;protein binding;RNA binding	Pf00166
G3V9R8	Heterogeneous nuclear ribonucleoprotein C OS=Rattus norvegicus GN=Hnrnpc PE=1 SV=2	6	cell differentiation;cell organization and biogenesis;metabolic process;regulation of biological process	cytosol;membrane;nucleus;spliceosomal complex	DNA binding;enzyme regulator activity;nucleotide binding;protein binding;RNA binding	Pf00076, Pf13893, Pf14259
Q9JLJ3	4-trimethylaminobutyraldehyde dehydrogenase OS=Rattus norvegicus GN=Aldh9a1 PE=1 SV=1	6	metabolic process	cytoplasm;cytosol;membrane;mitochondrion	catalytic activity;nucleotide binding;protein binding	Pf00171
P41542	General vesicular transport factor p115 OS=Rattus norvegicus GN=Uso1 PE=1 SV=1	6	cell organization and biogenesis;transport	cytoplasm;cytosol;endoplasmic reticulum;Golgi;membrane	catalytic activity;motor activity;protein binding;RNA binding;transporter activity	Pf01576, Pf02403, Pf04869, Pf04871, Pf08432, Pf12795, Pf13514
P62859	40S ribosomal protein S28 OS=Rattus norvegicus GN=Rps28 PE=1 SV=1	6	metabolic process;transport	cytoplasm;ribosome	protein binding;RNA binding;structural molecule activity	Pf01200
G3V7L6	26S protease regulatory subunit 7 OS=Rattus norvegicus GN=Psmc2 PE=1 SV=1	6	cell differentiation;metabolic process;regulation of biological process	cytoplasm;membrane;mitochondrion;nucleus;proteasome	catalytic activity;nucleotide binding;protein binding	Pf00004, Pf00158, Pf07724, Pf07726, Pf07728, Pf13191, Pf13401
F1M2E9	60S ribosomal protein L13 OS=Rattus norvegicus GN=LOC100361259 PE=3 SV=3	6	metabolic process	ribosome	structural molecule activity	Pf01294
P41123	60S ribosomal protein L13 OS=Rattus norvegicus GN=Rpl13 PE=1 SV=2	6	metabolic process	membrane;nucleus;ribosome	RNA binding;structural molecule activity	Pf01294
D3ZRM9	Uncharacterized protein OS=Rattus norvegicus GN=LOC100360491 PE=4 SV=1	6	metabolic process	ribosome	RNA binding;structural molecule activity	Pf01294
D3ZD02	60S ribosomal protein L13 OS=Rattus norvegicus GN=RGD1563145 PE=3 SV=1	6	metabolic process	ribosome	RNA binding;structural molecule activity	Pf01294
Q9QX80	CArG-binding factor A OS=Rattus norvegicus GN=Hnrnpab PE=1 SV=1	6	cell organization and biogenesis;regulation of biological process;response to stimulus	cytoplasm;nucleus	DNA binding;nucleotide binding;protein binding;RNA binding	Pf00076, Pf08143, Pf13893, Pf14259
Q9Z0U8	Nucleic acid binding factor pRM10 OS=Rattus norvegicus GN=Hnrnpab PE=2 SV=1	6	regulation of biological process		DNA binding;nucleotide binding	Pf00076, Pf08143, Pf13893, Pf14259
Q9QX81	Protein Hnrnpab OS=Rattus norvegicus GN=Hnrnpab PE=1 SV=1	6	cell organization and biogenesis;regulation of biological process;response to stimulus	cytoplasm;nucleus	DNA binding;nucleotide binding;protein binding;RNA binding	Pf00076, Pf08143, Pf13893, Pf14259
O88311	AlF-C1 OS=Rattus norvegicus GN=alf-c1 PE=2 SV=1	6			nucleotide binding	Pf00076, Pf08143, Pf13893, Pf14259
P62282	40S ribosomal protein S11 OS=Rattus norvegicus GN=Rps11 PE=1 SV=3	6	cell differentiation;metabolic process	cytoplasm;membrane;ribosome	RNA binding;structural molecule activity	Pf00366
B5DFN2	Adenosylhomocysteinase 2 OS=Rattus norvegicus GN=Ahcyl1 PE=1 SV=2	6	metabolic process;regulation of biological process;response to stimulus;transport	cytoplasm;cytosol;endoplasmic reticulum;membrane	catalytic activity;RNA binding	Pf00670, Pf01262, Pf01488, Pf02254, Pf02826, Pf05221
E9PT76	Uncharacterized protein OS=Rattus norvegicus PE=3 SV=3	6				Pf00333, Pf03719
Q9JHL4	Drebrin-like protein OS=Rattus norvegicus GN=Dbnl PE=1 SV=1	6	cell organization and biogenesis;regulation of biological process;response to stimulus;transport	cytoplasm;cytoskeleton;cytosol;Golgi;membrane	protein binding	Pf00018, Pf00241, Pf07653, Pf14604
A0A0G2KB28	Uncharacterized protein OS=Rattus norvegicus PE=4 SV=1	6	metabolic process	ribosome	RNA binding;structural molecule activity	Pf00333, Pf03719
O55212	Ribosomal protein S2 OS=Rattus norvegicus PE=2 SV=1	6	cell organization and biogenesis;metabolic process;response to stimulus	cytoplasm;membrane;nucleus;ribosome	protein binding;RNA binding;structural molecule activity	Pf00333, Pf03719
Q6PDW2	Protein LOC100360604 OS=Rattus norvegicus GN=Rpl21 PE=2 SV=1	6	metabolic process	cytoplasm;membrane;ribosome	RNA binding;structural molecule activity	Pf01157
D3ZPN7	Protein LOC100360604 OS=Rattus norvegicus GN=LOC100360604 PE=4 SV=1	6	metabolic process	ribosome	structural molecule activity	Pf01157
D3ZZH9	Protein LOC100362779 OS=Rattus norvegicus GN=LOC681195 PE=4 SV=1	6	metabolic process	ribosome	structural molecule activity	Pf01157
P20280	60S ribosomal protein L21 OS=Rattus norvegicus GN=Rpl21 PE=1 SV=3	6	metabolic process	cytoplasm;membrane;ribosome	RNA binding;structural molecule activity	Pf01157
D3ZHU9	Protein LOC100361180 OS=Rattus norvegicus GN=LOC100361180 PE=3 SV=3	6	metabolic process	ribosome	structural molecule activity	Pf00833
F1M764	Uncharacterized protein OS=Rattus norvegicus PE=4 SV=2	6	metabolic process	ribosome	structural molecule activity	Pf01090
Q6P3E1	Rps16 protein (Fragment) OS=Rattus norvegicus GN=Rps16 PE=2 SV=1	6	metabolic process	membrane;ribosome	RNA binding;structural molecule activity	Pf00380
P62250	40S ribosomal protein S16 OS=Rattus norvegicus GN=Rps16 PE=1 SV=2	6	metabolic process	membrane;ribosome	RNA binding;structural molecule activity	Pf00380
B0K038	Rps16 protein (Fragment) OS=Rattus norvegicus GN=Rps16 PE=2 SV=1	6	metabolic process	membrane;ribosome	RNA binding;structural molecule activity	Pf00380
Q5XFV9	Rps16 protein (Fragment) OS=Rattus norvegicus GN=Rps16 PE=2 SV=1	6	metabolic process	membrane;ribosome	RNA binding;structural molecule activity	Pf00380
G3V6I9	60S ribosomal protein L26 OS=Rattus norvegicus GN=Rpl26 PE=1 SV=1	6	metabolic process	membrane;ribosome	RNA binding;structural molecule activity	Pf00467
A0A0G2K200	40S ribosomal protein S5 OS=Rattus norvegicus GN=Rps5 PE=1 SV=1	6	cell organization and biogenesis;metabolic process;regulation of biological process	membrane;ribosome	protein binding;RNA binding;structural molecule activity	Pf00177
F1M8C7	Uncharacterized protein OS=Rattus norvegicus PE=4 SV=3	6				Pf01090
Q6P9V5	Proteasome subunit alpha type OS=Rattus norvegicus GN=Psma2 PE=2 SV=1	6	metabolic process;response to stimulus	cytoplasm;nucleus;proteasome	catalytic activity	Pf00227, Pf10584
P17220	Proteasome subunit alpha type-2 OS=Rattus norvegicus GN=Psma2 PE=1 SV=3	6	metabolic process;response to stimulus	cytoplasm;nucleus;proteasome	catalytic activity	Pf00227, Pf10584
F1M3H8	Protein Hnrnpa0 OS=Rattus norvegicus GN=Hnrnpa0 PE=1 SV=3	6				Pf00076, Pf13893, Pf14259
P05708	Hexokinase-1 OS=Rattus norvegicus GN=Hk1 PE=1 SV=4	6	cellular homeostasis;metabolic process;regulation of biological process;response to stimulus	cytosol;membrane;mitochondrion	catalytic activity;nucleotide binding;protein binding	Pf00349, Pf03727
B1WC32	RCG53609 OS=Rattus norvegicus GN=Uba2 PE=2 SV=1	6	metabolic process	cytosol	catalytic activity;nucleotide binding;protein binding	Pf00899, Pf02134, Pf10585, Pf14732
F1LQS6	RCG61833 OS=Rattus norvegicus GN=Xdh PE=1 SV=2	6	metabolic process;regulation of biological process;transport		catalytic activity;metal ion binding;nucleotide binding;protein binding	Pf00941, Pf01315, Pf01799, Pf02738, Pf03450, Pf11715
D4A7U1	Protein Zyx OS=Rattus norvegicus GN=Zyx PE=1 SV=1	6	cell organization and biogenesis;regulation of biological process;response to stimulus	cytoplasm;nucleus	metal ion binding;RNA binding	Pf00412
A0A0G2K8Q5	Glutathione S-transferase OS=Rattus norvegicus GN=Gsta3 PE=1 SV=1	6	metabolic process	cytoplasm	catalytic activity	Pf00043, Pf02798, Pf14497
A0A0G2JTB1	Glutathione S-transferase OS=Rattus norvegicus GN=Gsta3 PE=1 SV=1	6	metabolic process		catalytic activity	Pf00043, Pf02798, Pf14497
A0A0F7RQJ6	D-dopachrome decarboxylase OS=Rattus norvegicus GN=Ddt PE=1 SV=1	6	defense response;metabolic process;response to stimulus	cytoplasm	catalytic activity	Pf01187
D3ZF26	Protein Tnks1bp1 OS=Rattus norvegicus GN=Tnks1bp1 PE=1 SV=1	6		membrane		Pf15327
Q5PQK5	Radixin OS=Rattus norvegicus GN=Rdx PE=2 SV=1	6	cell organization and biogenesis;regulation of biological process;response to stimulus	cytoplasm;cytoskeleton;membrane	protein binding;RNA binding	Pf00373, Pf00769, Pf09379, Pf09380
Q5WQV5	Radixin OS=Rattus norvegicus GN=Rdx PE=2 SV=1	6	cell organization and biogenesis;regulation of biological process;response to stimulus	cytoplasm;cytoskeleton;membrane	protein binding;RNA binding	Pf00373, Pf00769, Pf09379, Pf09380
B4F7E8	Niban-like protein 1 OS=Rattus norvegicus GN=Fam129b PE=1 SV=1	6	regulation of biological process	cytoplasm;cytoskeleton;cytosol;membrane;nucleus
A0A0G2KBA1	Uncharacterized protein OS=Rattus norvegicus PE=1 SV=1	6	metabolic process	ribosome	catalytic activity;structural molecule activity	Pf01159, Pf03868
D3ZX01	40S ribosomal protein S4 OS=Rattus norvegicus GN=Rps4y2 PE=1 SV=1	6	metabolic process	ribosome	RNA binding;structural molecule activity	Pf00900, Pf01479, Pf08071
P69897	Tubulin beta-5 chain OS=Rattus norvegicus GN=Tubb5 PE=1 SV=1	5	cell organization and biogenesis;metabolic process	cytoplasm;cytoskeleton;membrane;nucleus	catalytic activity;nucleotide binding;protein binding;structural molecule activity	Pf00091, Pf03953, Pf10644
P11980	Pyruvate kinase PKM OS=Rattus norvegicus GN=Pkm PE=1 SV=3	5	cell death;metabolic process;response to stimulus	cytoplasm;membrane;mitochondrion;nucleus	catalytic activity;metal ion binding;nucleotide binding;protein binding;RNA binding	Pf00224, Pf02887
P85108	Tubulin beta-2A chain OS=Rattus norvegicus GN=Tubb2a PE=1 SV=1	5	cell organization and biogenesis;metabolic process	cytoplasm;cytoskeleton;membrane;nucleus	catalytic activity;nucleotide binding;structural molecule activity	Pf00091, Pf03953, Pf10644
D4A315	Protein LOC680058 OS=Rattus norvegicus GN=LOC680058 PE=4 SV=2	5	cell organization and biogenesis;regulation of biological process	cytoskeleton	protein binding	Pf00241
M0RCZ9	Peptidyl-prolyl cis-trans isomerase OS=Rattus norvegicus GN=RGD1559682 PE=4 SV=2	5				Pf00160
B6ID08	Metallothionein OS=Rattus norvegicus GN=Mt2A PE=2 SV=1	5	cellular homeostasis;regulation of biological process;response to stimulus	cytoplasm;nucleus	metal ion binding
Q5BK56	Glutathione S-transferase mu 4 OS=Rattus norvegicus GN=Gstm4 PE=1 SV=1	5	metabolic process	cytoplasm	catalytic activity;protein binding	Pf00043, Pf02798, Pf13409, Pf13417, Pf14497
B6DYQ3	Glutathione S-transferase mu 3 OS=Rattus norvegicus GN=Gstm4 PE=2 SV=1	5	metabolic process	cytoplasm	catalytic activity;protein binding	Pf00043, Pf02798, Pf13409, Pf13417, Pf14497
P68255	14-3-3 protein theta OS=Rattus norvegicus GN=Ywhaq PE=1 SV=1	5	regulation of biological process;response to stimulus;transport	cytoplasm;membrane	protein binding	Pf00244
P02770	Serum albumin OS=Rattus norvegicus GN=Alb PE=1 SV=2	5	cell communication;regulation of biological process;response to stimulus;transport	cytoplasm;endoplasmic reticulum;extracellular;Golgi;nucleus	DNA binding;metal ion binding;protein binding	Pf00273
A0A0G2JWE1	Protein LOC102551071 OS=Rattus norvegicus GN=Myl6 PE=1 SV=1	5		membrane	metal ion binding;structural molecule activity	Pf00036, Pf13405
Q6P6U2	26S protease regulatory subunit 6A OS=Rattus norvegicus GN=Psmc3 PE=1 SV=1	5	metabolic process;regulation of biological process;response to stimulus	cytoplasm;membrane;nucleus;proteasome	catalytic activity;nucleotide binding;protein binding	Pf00004, Pf01078, Pf05496, Pf07724, Pf07728, Pf13191
Q63569	26S protease regulatory subunit 6A OS=Rattus norvegicus GN=Psmc3 PE=2 SV=1	5	metabolic process;regulation of biological process;response to stimulus	cytoplasm;membrane;nucleus;proteasome	catalytic activity;nucleotide binding;protein binding	Pf00004, Pf01078, Pf05496, Pf07724, Pf07728, Pf13191
P48675	Desmin OS=Rattus norvegicus GN=Des PE=1 SV=2	5		cytoplasm;cytoskeleton;membrane	protein binding;structural molecule activity	Pf00038, Pf03962, Pf04732
Q6P725	Desmin OS=Rattus norvegicus GN=Des PE=1 SV=1	5		cytoplasm;cytoskeleton;membrane	protein binding;structural molecule activity	Pf00038, Pf03962, Pf04732
Q8VHJ0	AHNAK-related protein (Fragment) OS=Rattus norvegicus GN=Ahnak PE=2 SV=1	5	cell organization and biogenesis;metabolic process;regulation of biological process	cytoplasm;cytoskeleton;cytosol;membrane;nucleus	catalytic activity;protein binding;RNA binding;structural molecule activity
Q5M7U6	Actin-related protein 2 OS=Rattus norvegicus GN=Actr2 PE=2 SV=1	5	cell division;cell organization and biogenesis;cellular component movement;regulation of biological process;transport	cytoplasm;cytoskeleton;membrane	nucleotide binding;protein binding;structural molecule activity	Pf00022
P62634	Cellular nucleic acid-binding protein OS=Rattus norvegicus GN=Cnbp PE=2 SV=1	5	metabolic process;regulation of biological process	cytoplasm;cytosol;endoplasmic reticulum;nucleus	DNA binding;metal ion binding;RNA binding	Pf00098
Z4YNS1	Protein LOC100362709 OS=Rattus norvegicus GN=Psme2 PE=1 SV=1	5				Pf02251, Pf02252
Q63798	Proteasome activator complex subunit 2 OS=Rattus norvegicus GN=Psme2 PE=2 SV=3	5	defense response;regulation of biological process;response to stimulus	cytoplasm;membrane;proteasome	enzyme regulator activity	Pf02251, Pf02252
A3FM27	Chloride intracellular channel protein OS=Rattus norvegicus GN=Clic4 PE=2 SV=1	5	cell death;cell differentiation;cell organization and biogenesis;cellular homeostasis;metabolic process;regulation of biological process;response to stimulus;transport	cell surface;cytoplasm;cytoskeleton;cytosol;endoplasmic reticulum;membrane;mitochondrion;nucleus	catalytic activity;protein binding;transporter activity	Pf00043, Pf13409, Pf13410, Pf13417, Pf14497
P62832	60S ribosomal protein L23 OS=Rattus norvegicus GN=Rpl23 PE=2 SV=1	5	metabolic process	cytoplasm;membrane;ribosome	RNA binding;structural molecule activity	Pf00238
Q0QEP3	ATP synthase subunit beta (Fragment) OS=Rattus norvegicus GN=Atp5b PE=2 SV=1	5	cell differentiation;cellular homeostasis;metabolic process;regulation of biological process;transport	cell surface;membrane;mitochondrion;nucleus	catalytic activity;metal ion binding;nucleotide binding;protein binding;receptor activity;transporter activity	Pf00006, Pf00306
M0R7Q5	40S ribosomal protein S8 OS=Rattus norvegicus GN=LOC100363452 PE=3 SV=1	5	metabolic process	membrane;nucleus;ribosome	RNA binding;structural molecule activity	Pf01201
D3ZH53	Protein RGD1561871 OS=Rattus norvegicus GN=RGD1561871 PE=4 SV=1	5				Pf03501
F1LM84	Nidogen-1 OS=Rattus norvegicus GN=Nid1 PE=1 SV=1	5	cell organization and biogenesis;regulation of biological process	cell surface;extracellular;membrane	metal ion binding;protein binding	Pf00008, Pf00058, Pf00086, Pf06119, Pf06247, Pf07474, Pf07645, Pf12662, Pf12947, Pf14670
D3ZWV2	Glyceraldehyde-3-phosphate dehydrogenase OS=Rattus norvegicus PE=3 SV=3	5				Pf00044, Pf02800
P60901	Proteasome subunit alpha type-6 OS=Rattus norvegicus GN=Psma6 PE=1 SV=1	5	metabolic process;regulation of biological process	cytoplasm;mitochondrion;nucleus;proteasome	catalytic activity;protein binding;RNA binding	Pf00227, Pf10584
D4AAY6	Protein RGD1559972 OS=Rattus norvegicus GN=RGD1559972 PE=3 SV=2	5	metabolic process	ribosome	structural molecule activity	Pf00828
M0RDC5	Acyl-CoA-binding protein OS=Rattus norvegicus GN=Dbi PE=1 SV=2	5	cell communication;cell proliferation;defense response;metabolic process;regulation of biological process;response to stimulus;transport	cytoplasm;endoplasmic reticulum;Golgi;membrane;mitochondrion;nucleus	protein binding	Pf00887
Q63945	Protein SET OS=Rattus norvegicus GN=Set PE=2 SV=2	5	cell organization and biogenesis;regulation of biological process	cytoplasm;cytosol;endoplasmic reticulum;nucleus	DNA binding	Pf00956
G3V6W6	Protein Psmc6 OS=Rattus norvegicus GN=Psmc6 PE=1 SV=1	5	metabolic process;regulation of biological process;response to stimulus	cytoplasm;membrane;nucleus;proteasome	catalytic activity;nucleotide binding;protein binding;RNA binding	Pf00004, Pf00910, Pf01078, Pf05496, Pf07724, Pf07726, Pf07728, Pf13191, Pf13207, Pf13401
Q32PW9	Psmc6 protein (Fragment) OS=Rattus norvegicus GN=Psmc6 PE=2 SV=1	5	metabolic process;regulation of biological process;response to stimulus	cytoplasm;membrane;nucleus;proteasome	catalytic activity;nucleotide binding;protein binding;RNA binding	Pf00004, Pf00910, Pf01078, Pf05496, Pf07724, Pf07726, Pf07728, Pf13191, Pf13207, Pf13401
P62944	AP-2 complex subunit beta OS=Rattus norvegicus GN=Ap2b1 PE=1 SV=1	5	cell communication;cell organization and biogenesis;transport	membrane	protein binding;transporter activity	Pf01602, Pf02883, Pf09066, Pf12717, Pf13646
Q3ZB97	AP complex subunit beta OS=Rattus norvegicus GN=Ap2b1 PE=1 SV=1	5	cell communication;cell organization and biogenesis;transport	membrane	protein binding;transporter activity	Pf01602, Pf02883, Pf09066, Pf12717, Pf13646
Q6P9V7	Proteasome (Prosome, macropain) activator subunit 1 OS=Rattus norvegicus GN=Psme1 PE=1 SV=1	5	defense response;regulation of biological process;response to stimulus	cytoplasm;proteasome	enzyme regulator activity	Pf02251, Pf02252
A0A0G2K013	Alpha-actinin-4 OS=Rattus norvegicus GN=Actn4 PE=1 SV=1	5	cell organization and biogenesis		metal ion binding;protein binding	Pf00307, Pf00435, Pf08726, Pf11971, Pf13499
Q9QXQ0	Alpha-actinin-4 OS=Rattus norvegicus GN=Actn4 PE=1 SV=2	5	cell organization and biogenesis;cellular component movement;regulation of biological process;response to stimulus;transport	cytoplasm;cytoskeleton;cytosol;nucleus	DNA binding;metal ion binding;protein binding;RNA binding	Pf00307, Pf00435, Pf08726, Pf11971, Pf13499
A0A0G2K5U9	Alpha-actinin-4 OS=Rattus norvegicus GN=Actn4 PE=1 SV=1	5	cell organization and biogenesis;cellular component movement;regulation of biological process;response to stimulus;transport	cytoplasm;cytoskeleton;cytosol;nucleus	DNA binding;metal ion binding;protein binding;RNA binding	Pf00307, Pf00435, Pf08726, Pf11971, Pf13499
Q6QI48	LRRGT00160 OS=Rattus norvegicus GN=Podn PE=1 SV=1	5			protein binding	Pf02036, Pf12799, Pf13306, Pf13855, Pf14864
Q5RKI0	WD repeat-containing protein 1 OS=Rattus norvegicus GN=Wdr1 PE=1 SV=3	5	cell organization and biogenesis;regulation of biological process	cytoplasm;cytoskeleton	protein binding	Pf00400, Pf04762, Pf08662, Pf14783
Q9ESV6	Glyceraldehyde-3-phosphate dehydrogenase, testis-specific OS=Rattus norvegicus GN=Gapdhs PE=1 SV=1	5	cellular component movement;metabolic process	cytoplasm;nucleus	catalytic activity;nucleotide binding	Pf00044, Pf02800, Pf02826
B1WBQ8	Glyceraldehyde-3-phosphate dehydrogenase OS=Rattus norvegicus GN=Gapdhs PE=2 SV=1	5	cellular component movement;metabolic process	cytoplasm;nucleus	catalytic activity;nucleotide binding	Pf00044, Pf02800, Pf02826
Q4V8H8	EH domain-containing protein 2 OS=Rattus norvegicus GN=Ehd2 PE=1 SV=1	5	cell organization and biogenesis;metabolic process;regulation of biological process;transport	cytosol;endosome;membrane	catalytic activity;metal ion binding;nucleotide binding;protein binding	Pf00350, Pf01926, Pf12763
Q499R7	Ppa1 protein (Fragment) OS=Rattus norvegicus GN=Ppa1 PE=2 SV=1	5	metabolic process	cytoplasm	catalytic activity;metal ion binding	Pf00719
F7EPH4	Protein Sar1a OS=Rattus norvegicus GN=Ppa1 PE=1 SV=1	5	metabolic process	cytoplasm	catalytic activity;metal ion binding	Pf00719
D3ZP59	Uncharacterized protein OS=Rattus norvegicus PE=1 SV=2	5				Pf03066
A0A0G2JTG1	Uncharacterized protein OS=Rattus norvegicus PE=3 SV=1	5	metabolic process	cytoplasm	nucleotide binding	Pf00166
P68101	Eukaryotic translation initiation factor 2 subunit 1 OS=Rattus norvegicus GN=Eif2s1 PE=1 SV=2	5	cell communication;metabolic process;regulation of biological process;response to stimulus	cytoplasm;membrane;nucleus;ribosome	protein binding;RNA binding	Pf00575, Pf07541
D3ZKG6	Protein RGD1559955 OS=Rattus norvegicus GN=RGD1559955 PE=3 SV=1	5	cell organization and biogenesis;metabolic process	ribosome	structural molecule activity	Pf00833
P62755	40S ribosomal protein S6 OS=Rattus norvegicus GN=Rps6 PE=1 SV=1	5	cell death;cell differentiation;cell organization and biogenesis;cell proliferation;metabolic process;regulation of biological process;response to stimulus	cytoplasm;membrane;nucleus;ribosome	protein binding;RNA binding;structural molecule activity	Pf01092
M0RD75	40S ribosomal protein S6 OS=Rattus norvegicus GN=Rps6 PE=1 SV=1	5	metabolic process;regulation of biological process;response to stimulus	cytoplasm;nucleus;ribosome	protein binding;structural molecule activity	Pf01092
Q6AY63	ADP-sugar pyrophosphatase OS=Rattus norvegicus GN=Nudt5 PE=2 SV=1	5	metabolic process	nucleus	catalytic activity;metal ion binding;RNA binding	Pf00293
Q6AYD3	Proliferation-associated protein 2G4 OS=Rattus norvegicus GN=Pa2g4 PE=1 SV=1	5	cell proliferation;metabolic process;regulation of biological process	cytoplasm;membrane;nucleus	catalytic activity;DNA binding;protein binding;RNA binding	Pf00557
D4A1Z2	Protein Rpl26-ps2 OS=Rattus norvegicus GN=Rpl26-ps2 PE=3 SV=1	5	metabolic process	ribosome	structural molecule activity	Pf00467
A0A0G2JUC7	Dynactin subunit 2 OS=Rattus norvegicus GN=Dctn2 PE=1 SV=1	5	cell organization and biogenesis			Pf04912
Q6AYH5	Dynactin subunit 2 OS=Rattus norvegicus GN=Dctn2 PE=1 SV=1	5	cell organization and biogenesis;cell proliferation;metabolic process;transport	chromosome;cytoplasm;cytoskeleton;membrane	catalytic activity;motor activity;protein binding	Pf04912
D3ZZC1	Protein Txndc5 OS=Rattus norvegicus GN=Txndc5 PE=1 SV=1	5	cellular homeostasis;metabolic process;regulation of biological process;response to stimulus;transport	endoplasmic reticulum;organelle lumen	catalytic activity	Pf00085, Pf13098, Pf13905
P63159	High mobility group protein B1 OS=Rattus norvegicus GN=Hmgb1 PE=1 SV=2	5	cell organization and biogenesis;cell proliferation;cellular homeostasis;defense response;metabolic process;regulation of biological process;response to stimulus	cell surface;chromosome;cytoplasm;cytosol;endosome;membrane;nucleus	catalytic activity;DNA binding;enzyme regulator activity;protein binding;RNA binding	Pf00505, Pf09011
D3ZXR5	Uncharacterized protein OS=Rattus norvegicus PE=4 SV=1	5	defense response;response to stimulus	nucleus	DNA binding;protein binding	Pf00505, Pf09011
F1MA29	Protein LOC681718 OS=Rattus norvegicus GN=LOC681718 PE=4 SV=1	5	defense response;response to stimulus	nucleus	DNA binding;protein binding	Pf00505, Pf09011
D3ZCR3	Protein Hmg1l1 OS=Rattus norvegicus GN=Hmg1l1 PE=4 SV=2	5	defense response;metabolic process;regulation of biological process;response to stimulus	cell surface;chromosome;nucleus	DNA binding;protein binding	Pf00505, Pf09011
A0A0G2K6P4	Protein Hmg1l1 OS=Rattus norvegicus GN=Hmg1l1 PE=4 SV=1	5	cell organization and biogenesis;defense response;metabolic process;regulation of biological process;response to stimulus	nucleus	DNA binding;protein binding	Pf00505, Pf09011
D3ZJY5	Protein LOC100360905 OS=Rattus norvegicus GN=LOC100361240 PE=4 SV=1	5				Pf03501
A0A0H2UI18	40S ribosomal protein S10 OS=Rattus norvegicus GN=Rps10 PE=4 SV=1	5				Pf03501
P63029	Translationally-controlled tumor protein OS=Rattus norvegicus GN=Tpt1 PE=1 SV=1	5	cell proliferation;regulation of biological process;response to stimulus	cytoplasm;endosome;nucleus	metal ion binding;protein binding;RNA binding	Pf00838
F7F2H5	Glutathione S-transferase OS=Rattus norvegicus GN=Gsta2 PE=1 SV=2	5				Pf00043, Pf02798, Pf13336
B6DYP7	Glutathione S-transferase OS=Rattus norvegicus GN=Gsta2 PE=2 SV=1	5	metabolic process;response to stimulus	cytoplasm;cytosol;membrane;nucleus	catalytic activity;protein binding	Pf00043, Pf02798, Pf13336, Pf13417
P04903	Glutathione S-transferase alpha-2 OS=Rattus norvegicus GN=Gsta2 PE=2 SV=2	5	metabolic process	cytoplasm;cytosol;membrane;nucleus	catalytic activity;protein binding	Pf00043, Pf02798, Pf13336, Pf13409, Pf13417
Q4FZZ3	Glutathione S-transferase OS=Rattus norvegicus GN=Gsta5 PE=1 SV=1	5	metabolic process	cytoplasm;cytosol;membrane;nucleus	catalytic activity;protein binding	Pf00043, Pf02798, Pf13336, Pf13417
D3ZHP8	Protein Rpl5l1 OS=Rattus norvegicus GN=Rpl5l1 PE=1 SV=1	5	cell organization and biogenesis;metabolic process	ribosome	RNA binding;structural molecule activity	Pf00861, Pf14204
D3ZJF9	Protein Gla OS=Rattus norvegicus GN=Gla PE=1 SV=2	5	metabolic process;regulation of biological process	cytoplasm;extracellular;Golgi;vacuole	catalytic activity;protein binding	Pf02065
Q9QZA2	Programmed cell death 6-interacting protein OS=Rattus norvegicus GN=Pdcd6ip PE=1 SV=2	5	cell death;cell division;cell organization and biogenesis;regulation of biological process;transport	cytoplasm;cytoskeleton;cytosol;membrane	protein binding	Pf03097, Pf13949
Q5PPH9	Acidic (Leucine-rich) nuclear phosphoprotein 32 family, member A OS=Rattus norvegicus GN=Anp32a PE=2 SV=1	5	metabolic process;regulation of biological process;transport	cytoplasm;cytosol;endoplasmic reticulum;nucleus	protein binding;RNA binding	Pf12799, Pf13855, Pf14580
A0A0G2K7X0	Acidic leucine-rich nuclear phosphoprotein 32 family member A OS=Rattus norvegicus GN=LOC100909983 PE=4 SV=1	5				Pf12799, Pf13855, Pf14580
A0A0G2JSS8	Peroxiredoxin 5, isoform CRA_c OS=Rattus norvegicus GN=Prdx5 PE=1 SV=1	5	cell death;metabolic process;regulation of biological process;response to stimulus	cytoplasm;cytosol;mitochondrion;nucleus;organelle lumen	antioxidant activity;catalytic activity;DNA binding;enzyme regulator activity;protein binding	Pf00578, Pf08534
Q9R063	Peroxiredoxin-5, mitochondrial OS=Rattus norvegicus GN=Prdx5 PE=1 SV=1	5	cell death;metabolic process;regulation of biological process;response to stimulus	cytoplasm;cytosol;mitochondrion;nucleus;organelle lumen	antioxidant activity;catalytic activity;DNA binding;enzyme regulator activity;protein binding	Pf00578, Pf08534
Q08163	Adenylyl cyclase-associated protein 1 OS=Rattus norvegicus GN=Cap1 PE=1 SV=3	5	cell organization and biogenesis;cellular component movement;transport	cytoplasm;cytoskeleton;membrane	protein binding	Pf01213, Pf07986, Pf08603
B5DEM5	60S ribosomal protein L14 OS=Rattus norvegicus GN=Rpl14 PE=2 SV=1	5	metabolic process	cytoplasm;membrane;ribosome	RNA binding;structural molecule activity	Pf01929
F1LSW7	60S ribosomal protein L14 OS=Rattus norvegicus GN=Rpl14 PE=4 SV=2	5				Pf01929
Q63507	60S ribosomal protein L14 OS=Rattus norvegicus GN=Rpl14 PE=1 SV=3	5	metabolic process	cytoplasm;membrane;ribosome	RNA binding;structural molecule activity	Pf01929
D4ACC2	Protein Kank2 OS=Rattus norvegicus GN=Kank2 PE=1 SV=2	5	regulation of biological process	cytoplasm;mitochondrion	protein binding	Pf00023, Pf12075, Pf12796, Pf13606, Pf13637, Pf13857
D3ZD05	Protein Kank2 OS=Rattus norvegicus GN=Kank2 PE=1 SV=2	5	regulation of biological process	cytoplasm;mitochondrion		Pf00023, Pf12075, Pf12796, Pf13606, Pf13637, Pf13857
D3Z9G3	Protein LOC100361103 OS=Rattus norvegicus GN=LOC100361103 PE=4 SV=1	5	metabolic process	ribosome	structural molecule activity	Pf01157
D3ZPH0	Uncharacterized protein OS=Rattus norvegicus GN=LOC100364846 PE=4 SV=2	5	metabolic process	ribosome	structural molecule activity	Pf01157
D3ZMI8	Protein RGD1562839 OS=Rattus norvegicus GN=RGD1562839 PE=4 SV=1	5	metabolic process	ribosome	structural molecule activity	Pf01157
Q62920	PDZ and LIM domain protein 5 OS=Rattus norvegicus GN=Pdlim5 PE=1 SV=2	5	cell growth;regulation of biological process	cytoplasm;cytoskeleton;cytosol;membrane	metal ion binding;protein binding;structural molecule activity	Pf00412, Pf00595
Q68FT7	Phenylalanyl-tRNA synthetase, beta subunit OS=Rattus norvegicus GN=Farsb PE=1 SV=1	5	metabolic process	cytoplasm;membrane	catalytic activity;metal ion binding;nucleotide binding;RNA binding	Pf03483, Pf03484
A0A0G2K5E8	Protein NEWGENE_621351 OS=Rattus norvegicus GN=NEWGENE_621351 PE=1 SV=1	5			structural molecule activity	Pf01391, Pf01410
A0A0G2KAN1	Collagen alpha-2(I) chain OS=Rattus norvegicus GN=NEWGENE_621351 PE=1 SV=1	5	cell organization and biogenesis;regulation of biological process;response to stimulus		protein binding;structural molecule activity	Pf01391, Pf01410
F1LS40	Collagen alpha-2(I) chain OS=Rattus norvegicus GN=Col1a2 PE=1 SV=3	5				Pf01391, Pf01410
O35077	Glycerol-3-phosphate dehydrogenase [NAD(+)], cytoplasmic OS=Rattus norvegicus GN=Gpd1 PE=1 SV=4	5	metabolic process;regulation of biological process;response to stimulus;transport	cytoplasm;cytosol;mitochondrion	catalytic activity;nucleotide binding;protein binding	Pf01210, Pf07479
A0A0G2K5E6	Uncharacterized protein OS=Rattus norvegicus PE=4 SV=1	5	metabolic process	ribosome	structural molecule activity	Pf01248
D3ZPL5	Protein LOC100361311 OS=Rattus norvegicus GN=RGD1562953 PE=4 SV=2	5				Pf01248
F1M013	Protein LOC100910109 OS=Rattus norvegicus GN=Rpl7a PE=4 SV=2	5				Pf01248
B0K021	RCG45476, isoform CRA_d OS=Rattus norvegicus GN=Rpl7a PE=2 SV=1	5		cytoplasm;membrane;nucleus;ribosome	RNA binding	Pf01248
D3ZU22	Protein LOC100361311 OS=Rattus norvegicus GN=LOC100361311 PE=4 SV=1	5		membrane;ribosome		Pf01248
B3FBM7	Elongation factor 1-alpha (Fragment) OS=Cyrtopogon rattus GN=EF-1alpha PE=3 SV=1	5	metabolic process	cytoplasm	catalytic activity;nucleotide binding;RNA binding	Pf00009, Pf03143, Pf03144
P18420	Proteasome subunit alpha type-1 OS=Rattus norvegicus GN=Psma1 PE=1 SV=2	5	metabolic process;regulation of biological process	cytoplasm;nucleus;proteasome	catalytic activity	Pf00227, Pf10584
F1LQ48	Protein Fblim1 OS=Rattus norvegicus GN=Hnrnpl PE=1 SV=2	5	cell communication;metabolic process;regulation of biological process;response to stimulus	cytoplasm;cytosol;membrane;nucleus	DNA binding;nucleotide binding;protein binding;RNA binding	Pf00076, Pf13893, Pf14259
B5DFG2	Hnrnpl protein (Fragment) OS=Rattus norvegicus GN=Hnrnpl PE=2 SV=1	5	cell communication;metabolic process;regulation of biological process;response to stimulus	cytoplasm;cytosol;membrane;nucleus	DNA binding;nucleotide binding;protein binding;RNA binding	Pf00076, Pf13893, Pf14259
F2Z3R2	Protein Fblim1 OS=Rattus norvegicus GN=Hnrnpl PE=1 SV=1	5	cell communication;metabolic process;regulation of biological process;response to stimulus	cytoplasm;cytosol;membrane;nucleus	DNA binding;nucleotide binding;protein binding;RNA binding	Pf00076, Pf13893, Pf14259
D3ZGN8	Protein LOC103690015 OS=Rattus norvegicus GN=LOC103690015 PE=4 SV=3	5				Pf01090
A0A0G2K583	Protein Mtap OS=Rattus norvegicus GN=Mtap PE=1 SV=1	5	metabolic process;response to stimulus	cytoplasm	catalytic activity	Pf01048
Q6PDV9	Ribosomal protein S11 OS=Rattus norvegicus GN=Rps11 PE=2 SV=1	5	cell differentiation;metabolic process	cytoplasm;membrane;ribosome	RNA binding;structural molecule activity	Pf00366
P39069	Adenylate kinase isoenzyme 1 OS=Rattus norvegicus GN=Ak1 PE=1 SV=3	5	cell differentiation;metabolic process;regulation of biological process;response to stimulus	cytoplasm;membrane	catalytic activity;nucleotide binding	Pf00406, Pf13207, Pf13238, Pf13671
Q5XIH7	Prohibitin-2 OS=Rattus norvegicus GN=Phb2 PE=1 SV=1	5	cell organization and biogenesis;metabolic process;regulation of biological process;transport	cell surface;cytoplasm;membrane;mitochondrion;nucleus	protein binding	Pf01145
A0A0G2KB63	Prohibitin-2 OS=Rattus norvegicus GN=Phb2 PE=1 SV=1	5		membrane		Pf01145
P18422	Proteasome subunit alpha type-3 OS=Rattus norvegicus GN=Psma3 PE=1 SV=3	5	metabolic process	cytoplasm;nucleus;proteasome	catalytic activity	Pf00227, Pf10584
Q6IE67	Proteasome subunit alpha type OS=Rattus norvegicus GN=Psma3 PE=2 SV=1	5	metabolic process	cytoplasm;nucleus;proteasome	catalytic activity	Pf00227, Pf10584
F1M5A9	Uncharacterized protein OS=Rattus norvegicus GN=RGD1562420 PE=4 SV=1	5	metabolic process	ribosome	structural molecule activity	Pf01280
P84100	60S ribosomal protein L19 OS=Rattus norvegicus GN=Rpl19 PE=1 SV=1	5	metabolic process	cytoplasm;membrane;ribosome	RNA binding;structural molecule activity	Pf01280
D3ZSE0	40S ribosomal protein S21 OS=Rattus norvegicus GN=LOC100363012 PE=3 SV=1	5	metabolic process	ribosome	structural molecule activity	Pf01249
T1SRT4	Radixin isoform OS=Rattus norvegicus GN=Rdx PE=2 SV=1	5	cell organization and biogenesis;regulation of biological process;response to stimulus	cytoplasm;cytoskeleton;membrane	protein binding;RNA binding	Pf00373, Pf09379, Pf09380
P25093	Fumarylacetoacetase OS=Rattus norvegicus GN=Fah PE=1 SV=1	5	metabolic process		catalytic activity;metal ion binding	Pf01557, Pf09298
Q4KM60	Ribosomal protein (Fragment) OS=Rattus norvegicus GN=Rpl10a PE=2 SV=1	5	metabolic process	cytoplasm;membrane;mitochondrion;nucleus;ribosome	RNA binding;structural molecule activity	Pf00687
A0A0G2JSR7	Matrin-3 OS=Rattus norvegicus GN=Matr3 PE=1 SV=1	5	regulation of biological process	cytoplasm;membrane;nucleus	metal ion binding;nucleotide binding;RNA binding	Pf00076, Pf13893, Pf14259
M0R763	Protein LOC100911337 OS=Rattus norvegicus GN=LOC100911337 PE=4 SV=1	5				Pf03297
P62853	40S ribosomal protein S25 OS=Rattus norvegicus GN=Rps25 PE=2 SV=1	5	cell organization and biogenesis	cytoplasm;nucleus;ribosome	RNA binding;structural molecule activity	Pf03297
A0A0H2UHU0	40S ribosomal protein S25 OS=Rattus norvegicus GN=Rps25 PE=4 SV=1	5				Pf03297
D3ZUD7	Protein LOC687298 OS=Rattus norvegicus GN=LOC688899 PE=4 SV=2	5	metabolic process	ribosome	structural molecule activity	Pf01090
Q6PDV6	40S ribosomal protein S14 OS=Rattus norvegicus GN=LOC100911847 PE=1 SV=1	5	cell differentiation;cell organization and biogenesis;metabolic process;regulation of biological process	cytoplasm;membrane;mitochondrion;ribosome	RNA binding;structural molecule activity;translation regulator activity	Pf00411
P13471	40S ribosomal protein S14 OS=Rattus norvegicus GN=Rps14 PE=2 SV=3	5	cell differentiation;cell organization and biogenesis;metabolic process;regulation of biological process	cytoplasm;membrane;mitochondrion;ribosome	RNA binding;structural molecule activity;translation regulator activity	Pf00411
P22985	Xanthine dehydrogenase/oxidase OS=Rattus norvegicus GN=Xdh PE=1 SV=3	5	metabolic process;regulation of biological process;response to stimulus;transport	cytoplasm;cytosol;endoplasmic reticulum;extracellular	catalytic activity;metal ion binding;nucleotide binding;protein binding	Pf00941, Pf01315, Pf01799, Pf02738, Pf03450, Pf11715
Q63413	Spliceosome RNA helicase Ddx39b OS=Rattus norvegicus GN=Ddx39b PE=2 SV=3	5	cell organization and biogenesis;metabolic process;regulation of biological process;response to stimulus;transport	cytoplasm;nucleus;spliceosomal complex	catalytic activity;nucleotide binding;protein binding;RNA binding	Pf00270, Pf00271, Pf14617
A0A0G2KAT4	Spliceosome RNA helicase Ddx39b OS=Rattus norvegicus GN=Ddx39b PE=1 SV=1	5	metabolic process		catalytic activity;nucleotide binding	Pf00270, Pf00271, Pf14617
A0A0G2JTW5	26S proteasome non-ATPase regulatory subunit 1 OS=Rattus norvegicus GN=Psmd1 PE=1 SV=1	5	regulation of biological process	proteasome	enzyme regulator activity	Pf01851, Pf13513, Pf13646
B1WC84	Canopy 4 homolog (Zebrafish) OS=Rattus norvegicus GN=Cnpy4 PE=1 SV=1	5			protein binding	Pf11938
P05964	Protein S100-A6 OS=Rattus norvegicus GN=S100a6 PE=1 SV=3	5	transport	cytoplasm;cytosol;membrane;nucleus	metal ion binding;protein binding;transporter activity	Pf01023
O08557	N(G),N(G)-dimethylarginine dimethylaminohydrolase 1 OS=Rattus norvegicus GN=Ddah1 PE=1 SV=3	5	metabolic process;regulation of biological process	cytoplasm;mitochondrion	catalytic activity;metal ion binding	Pf02274
P97617	Glyceraldehyde 3-phosphate dehydrogenase (Fragment) OS=Rattus norvegicus GN=GAPDH PE=2 SV=1	5	cell death;cell organization and biogenesis;development;metabolic process;regulation of biological process;response to stimulus	cytoplasm;cytoskeleton;cytosol;membrane;mitochondrion;nucleus	catalytic activity;nucleotide binding;protein binding	Pf00044
A0A0G2JVG3	Pyruvate kinase OS=Rattus norvegicus GN=Pkm PE=1 SV=1	4	metabolic process		catalytic activity;metal ion binding	Pf00224, Pf02887
Q6P7S0	Pyruvate kinase OS=Rattus norvegicus GN=Pkm PE=2 SV=1	4	cell death;metabolic process;response to stimulus	cytoplasm;membrane;mitochondrion;nucleus	catalytic activity;metal ion binding;nucleotide binding;protein binding;RNA binding	Pf00224, Pf02887
G3V7C6	Tubulin beta-4B chain OS=Rattus norvegicus GN=Tubb4b PE=1 SV=2	4				Pf00091, Pf03953, Pf10644
M0RD14	Pyruvate kinase OS=Rattus norvegicus GN=Pkm PE=1 SV=2	4				Pf00224, Pf02887
Q6P9T8	Tubulin beta-4B chain OS=Rattus norvegicus GN=Tubb4b PE=1 SV=1	4	cell organization and biogenesis;metabolic process	cytoplasm;cytoskeleton;nucleus	catalytic activity;nucleotide binding;RNA binding;structural molecule activity	Pf00091, Pf03953, Pf10644
Q3KRE8	Tubulin beta-2B chain OS=Rattus norvegicus GN=Tubb2b PE=1 SV=1	4	cell organization and biogenesis;cellular component movement;metabolic process	cytoplasm;cytoskeleton;membrane;nucleus	catalytic activity;nucleotide binding;structural molecule activity	Pf00091, Pf03953, Pf10644
Q68FR8	Tubulin alpha-3 chain OS=Rattus norvegicus GN=Tuba3a PE=2 SV=1	4	cell organization and biogenesis;metabolic process	cytoplasm;cytoskeleton;nucleus	catalytic activity;nucleotide binding;structural molecule activity	Pf00091, Pf03953
Q5XIF6	Tubulin alpha-4A chain OS=Rattus norvegicus GN=Tuba4a PE=1 SV=1	4	cell organization and biogenesis;metabolic process	cytoplasm;cytoskeleton	catalytic activity;nucleotide binding;protein binding;structural molecule activity	Pf00091, Pf03953
B0BMT0	RCG47746, isoform CRA_a OS=Rattus norvegicus GN=Acta2 PE=2 SV=1	4	regulation of biological process;response to stimulus	cytoplasm;cytoskeleton	nucleotide binding;protein binding	Pf00022
A0A0G2K4M6	Actin, aortic smooth muscle OS=Rattus norvegicus GN=Acta2 PE=3 SV=1	4			nucleotide binding	Pf00022
P63269	Actin, gamma-enteric smooth muscle OS=Rattus norvegicus GN=Actg2 PE=2 SV=1	4	regulation of biological process	cytoplasm;cytoskeleton	nucleotide binding	Pf00022
O88280	Slit homolog 3 protein OS=Rattus norvegicus GN=Slit3 PE=2 SV=1	4	cell death;cell differentiation;cell growth;cellular component movement;development;regulation of biological process;response to stimulus	extracellular;membrane;mitochondrion	metal ion binding;protein binding	Pf00008, Pf00054, Pf01462, Pf02210, Pf12799, Pf13306, Pf13385, Pf13855, Pf14580
Q6AZ25	Tropomyosin 1, alpha OS=Rattus norvegicus GN=Tpm1 PE=2 SV=1	4	cell organization and biogenesis;cellular component movement;regulation of biological process;response to stimulus	cytoplasm;cytoskeleton	protein binding	Pf00261, Pf12718
Q91XN7	Tropomyosin alpha isoform OS=Rattus norvegicus GN=Tpm1 PE=2 SV=1	4	cell organization and biogenesis;cellular component movement;regulation of biological process;response to stimulus	cytoplasm;cytoskeleton	protein binding	Pf00261, Pf12718
A0A0G2JSQ4	Tropomyosin 1, alpha, isoform CRA_p OS=Rattus norvegicus GN=Tpm1 PE=1 SV=1	4	cell organization and biogenesis;cellular component movement;regulation of biological process;response to stimulus	cytoplasm;cytoskeleton	protein binding	Pf00261, Pf12718
Q05982	Nucleoside diphosphate kinase A OS=Rattus norvegicus GN=Nme1 PE=1 SV=1	4	cell differentiation;cellular homeostasis;metabolic process;regulation of biological process;response to stimulus;transport	cytoplasm;cytosol;membrane;mitochondrion;nucleus	catalytic activity;DNA binding;metal ion binding;nucleotide binding;protein binding;RNA binding	Pf00334
D3ZHV3	Metallothionein OS=Rattus norvegicus GN=Mt1m PE=3 SV=1	4	response to stimulus	cytoplasm;nucleus	metal ion binding
A0A0G2K4U2	Protein Gstm7 OS=Rattus norvegicus GN=Gstm7 PE=1 SV=1	4	metabolic process		catalytic activity	Pf00043, Pf02798, Pf13409, Pf13410, Pf13417, Pf14497
P08009	Glutathione S-transferase Yb-3 OS=Rattus norvegicus GN=Gstm3 PE=1 SV=2	4	metabolic process	cytoplasm	catalytic activity;protein binding	Pf00043, Pf02798, Pf13410, Pf13417, Pf14497
F1LYQ0	Protein S100 OS=Rattus norvegicus GN=RGD1563581 PE=3 SV=3	4				Pf00036, Pf01023, Pf13499
B3DM95	Parathymosin OS=Rattus norvegicus GN=Ptms PE=1 SV=1	4	regulation of biological process	cytosol	enzyme regulator activity;metal ion binding
Q14V05	Tat-binding protein-1 OS=Rattus rattus GN=TBP-1 PE=2 SV=1	4			nucleotide binding	Pf00004
B3GNI6	Septin-11 OS=Rattus norvegicus GN=Sept11 PE=1 SV=1	4	cell division;cell organization and biogenesis	cytoplasm;cytoskeleton	nucleotide binding	Pf00735
A0A0G2JUL7	Septin 6 (Predicted), isoform CRA_b OS=Rattus norvegicus GN=Sept11 PE=1 SV=1	4	cell division;cell organization and biogenesis	cytoplasm	nucleotide binding	Pf00735
P42123	L-lactate dehydrogenase B chain OS=Rattus norvegicus GN=Ldhb PE=1 SV=2	4	metabolic process	cytoplasm;membrane;mitochondrion	catalytic activity;nucleotide binding;protein binding	Pf00056, Pf02866
Q5BJV4	Copa protein (Fragment) OS=Rattus norvegicus GN=Copa PE=2 SV=1	4	transport	cytoplasm;membrane	protein binding;structural molecule activity	Pf04053, Pf06957
Q499P2	Leukotriene A(4) hydrolase OS=Rattus norvegicus GN=Lta4h PE=1 SV=1	4	cell differentiation;metabolic process;response to stimulus	cytoplasm;nucleus	catalytic activity;metal ion binding;RNA binding	Pf01433, Pf09127, Pf13485
P30349	Leukotriene A-4 hydrolase OS=Rattus norvegicus GN=Lta4h PE=2 SV=2	4	cell differentiation;metabolic process;response to stimulus	cytoplasm;nucleus	catalytic activity;metal ion binding;RNA binding	Pf01433, Pf09127, Pf13485
P62959	Histidine triad nucleotide-binding protein 1 OS=Rattus norvegicus GN=Hint1 PE=1 SV=5	4	cell death;cell organization and biogenesis;metabolic process;regulation of biological process;response to stimulus;transport	cytoplasm;nucleus	catalytic activity;nucleotide binding	Pf01230, Pf11969
Q5U318	Astrocytic phosphoprotein PEA-15 OS=Rattus norvegicus GN=Pea15 PE=1 SV=1	4	cell death;regulation of biological process;response to stimulus;transport	cytoplasm	protein binding	Pf01335
P23457	3-alpha-hydroxysteroid dehydrogenase OS=Rattus norvegicus GN=Akr1c9 PE=1 SV=1	4	metabolic process	cytoplasm	catalytic activity	Pf00248
P47198	60S ribosomal protein L22 OS=Rattus norvegicus GN=Rpl22 PE=2 SV=2	4	cell differentiation;metabolic process	cytoplasm;nucleus;ribosome	RNA binding;structural molecule activity	Pf01776
D3ZG05	40S ribosomal protein S12 OS=Rattus norvegicus GN=RGD1561453 PE=3 SV=2	4	metabolic process	ribosome	RNA binding;structural molecule activity	Pf01248
Q6DGG0	Peptidyl-prolyl cis-trans isomerase D OS=Rattus norvegicus GN=Ppid PE=1 SV=3	4	cell death;cell organization and biogenesis;metabolic process;regulation of biological process;response to stimulus;transport	cytoplasm;mitochondrion;nucleus	catalytic activity;protein binding	Pf00160, Pf00515, Pf07719, Pf13414, Pf13424, Pf13432, Pf14559
Q63692	Hsp90 co-chaperone Cdc37 OS=Rattus norvegicus GN=Cdc37 PE=1 SV=2	4	metabolic process;regulation of biological process	cytoplasm;cytosol	enzyme regulator activity;protein binding	Pf03234, Pf08564, Pf08565
F1M6I7	Proteasome subunit alpha type OS=Rattus norvegicus GN=Psma8 PE=3 SV=2	4	metabolic process	cytoplasm;nucleus;proteasome	catalytic activity	Pf00227, Pf10584
A0A0H2UHL6	Pro-cathepsin H OS=Rattus norvegicus GN=Ctsh PE=1 SV=1	4	metabolic process;regulation of biological process;response to stimulus	cytosol;vacuole	catalytic activity;enzyme regulator activity;protein binding;receptor activity;signal transducer activity	Pf00112, Pf08246
A0A0G2K8H6	Pro-cathepsin H OS=Rattus norvegicus GN=Ctsh PE=1 SV=1	4	metabolic process		catalytic activity	Pf00112, Pf08246
P00786	Pro-cathepsin H OS=Rattus norvegicus GN=Ctsh PE=1 SV=1	4	cell death;metabolic process;regulation of biological process;response to stimulus	cytosol;vacuole	catalytic activity;enzyme regulator activity;protein binding;receptor activity;signal transducer activity	Pf00112, Pf08246
A0A0H2UHZ2	Nucleosome assembly protein 1-like 4 OS=Rattus norvegicus GN=Nap1l4 PE=1 SV=1	4				Pf00956
Q5U2Z3	Nucleosome assembly protein 1-like 4 OS=Rattus norvegicus GN=Nap1l4 PE=1 SV=1	4	cell organization and biogenesis	nucleus	RNA binding	Pf00956
A0A0G2K0D7	Proteasome subunit alpha type-6 OS=Rattus norvegicus GN=Psma6 PE=1 SV=1	4	metabolic process;regulation of biological process	cytoplasm;nucleus;proteasome	catalytic activity;protein binding;RNA binding	Pf00227
D3ZNJ5	Protein Inmt OS=Rattus norvegicus GN=Inmt PE=1 SV=1	4	metabolic process	cytosol	catalytic activity	Pf01234
Q38PG3	AHNAK 1 (Fragment) OS=Rattus norvegicus PE=2 SV=1	4	cell organization and biogenesis;regulation of biological process	cytoplasm;cytoskeleton;cytosol;membrane;nucleus	protein binding;RNA binding;structural molecule activity
D3ZC07	Protein Pkn3 OS=Rattus norvegicus GN=Pkn3 PE=1 SV=3	4	cell organization and biogenesis;cellular component movement;metabolic process;regulation of biological process;response to stimulus	nucleus	catalytic activity;nucleotide binding	Pf00069, Pf00956, Pf02185, Pf07714, Pf14531
P62815	V-type proton ATPase subunit B, brain isoform OS=Rattus norvegicus GN=Atp6v1b2 PE=1 SV=1	4	cellular homeostasis;metabolic process;transport	cytoplasm;cytosol;Golgi;membrane	catalytic activity;nucleotide binding;transporter activity	Pf00006, Pf00306, Pf02874
P00761	Trypsin OS=Sus scrofa PE=1 SV=1	4	metabolic process	extracellular	catalytic activity;metal ion binding	Pf00089
D3ZLL8	Uncharacterized protein OS=Rattus norvegicus GN=LOC691716 PE=3 SV=1	4	metabolic process	ribosome	structural molecule activity	Pf00410
P62246	40S ribosomal protein S15a OS=Rattus norvegicus GN=Rps15a PE=1 SV=2	4	metabolic process;regulation of biological process;response to stimulus	cytoplasm;membrane;mitochondrion;ribosome	RNA binding;structural molecule activity	Pf00410
B0BNE5	S-formylglutathione hydrolase OS=Rattus norvegicus GN=Esd PE=2 SV=1	4	metabolic process	cytoplasm;Golgi;nucleus	catalytic activity	Pf00326, Pf00756, Pf02230, Pf05448, Pf12695, Pf12697
P16290	Phosphoglycerate mutase 2 OS=Rattus norvegicus GN=Pgam2 PE=1 SV=2	4	metabolic process;regulation of biological process;response to stimulus	cytosol;nucleus	catalytic activity	Pf00300
Q6TXF3	Acyl-CoA-binding protein OS=Rattus norvegicus GN=Dbi PE=1 SV=1	4	cell communication;cell proliferation;defense response;metabolic process;regulation of biological process;response to stimulus;transport	cytoplasm;endoplasmic reticulum;Golgi;membrane;mitochondrion;nucleus	protein binding	Pf00887
A0A0G2K7W6	Uncharacterized protein OS=Rattus norvegicus GN=RGD1562402 PE=3 SV=1	4	metabolic process	ribosome	RNA binding;structural molecule activity	Pf00828
A0A0G2JSH9	Peroxiredoxin-2 OS=Rattus norvegicus GN=Prdx2 PE=1 SV=1	4	cell proliferation;metabolic process;regulation of biological process;response to stimulus	cytosol;mitochondrion	antioxidant activity;catalytic activity	Pf00578, Pf08534, Pf10417
P35704	Peroxiredoxin-2 OS=Rattus norvegicus GN=Prdx2 PE=1 SV=3	4	cell proliferation;metabolic process;regulation of biological process;response to stimulus	cytoplasm;cytosol;mitochondrion	antioxidant activity;catalytic activity	Pf00578, Pf08534, Pf10417
P52555	Endoplasmic reticulum resident protein 29 OS=Rattus norvegicus GN=Erp29 PE=1 SV=2	4	metabolic process;regulation of biological process;response to stimulus;transport	cell surface;endoplasmic reticulum;membrane;organelle lumen	protein binding	Pf07749, Pf07912
Q5BJY2	Cct6a protein (Fragment) OS=Rattus norvegicus GN=Cct6a PE=2 SV=1	4	metabolic process;transport	cytoplasm	nucleotide binding;protein binding;RNA binding	Pf00118
F1M1Y1	Uncharacterized protein OS=Rattus norvegicus PE=4 SV=1	4	metabolic process		catalytic activity	Pf00300
B5DFC9	Nidogen-2 OS=Rattus norvegicus GN=Nid2 PE=2 SV=1	4		cell surface;extracellular;membrane	metal ion binding;protein binding	Pf00008, Pf00058, Pf00086, Pf06119, Pf06247, Pf07474, Pf07645, Pf08450, Pf12662, Pf12947, Pf14670
W4VSR4	Nidogen-2 OS=Rattus norvegicus GN=Nid2 PE=1 SV=1	4			metal ion binding;protein binding	Pf00008, Pf00058, Pf00086, Pf06119, Pf06247, Pf07474, Pf07645, Pf08450, Pf12662, Pf12947, Pf14670
D3ZIE1	40S ribosomal protein S8 OS=Rattus norvegicus GN=RGD1566369 PE=3 SV=1	4	metabolic process	ribosome	structural molecule activity	Pf01201
P12368	cAMP-dependent protein kinase type II-alpha regulatory subunit OS=Rattus norvegicus GN=Prkar2a PE=1 SV=3	4	cell organization and biogenesis;metabolic process;regulation of biological process;response to stimulus	cytoplasm;membrane	catalytic activity;enzyme regulator activity;nucleotide binding;protein binding	Pf00027, Pf02197, Pf05758
G3V8Q6	Protein kinase, cAMP-dependent, regulatory, type 2, alpha, isoform CRA_a OS=Rattus norvegicus GN=Prkar2a PE=1 SV=1	4	cell organization and biogenesis;metabolic process;regulation of biological process;response to stimulus	cytoplasm;membrane	catalytic activity;enzyme regulator activity;nucleotide binding;protein binding	Pf00027, Pf02197, Pf05758
Q62744	Alpha actinin OS=Rattus norvegicus PE=2 SV=1	4	cell organization and biogenesis;cellular component movement;regulation of biological process;response to stimulus;transport	cytoplasm;cytoskeleton;cytosol;nucleus	DNA binding;metal ion binding;protein binding;RNA binding	Pf00307, Pf00435, Pf08726, Pf11971, Pf13499
Q641Y8	ATP-dependent RNA helicase DDX1 OS=Rattus norvegicus GN=Ddx1 PE=1 SV=1	4	development;metabolic process;regulation of biological process;response to stimulus	cytoplasm;membrane;nucleus	catalytic activity;DNA binding;nucleotide binding;protein binding;RNA binding	Pf00270, Pf00271, Pf00622
Q6IN39	Hsd17b4 protein OS=Rattus norvegicus GN=Hsd17b4 PE=1 SV=1	4	cell differentiation;metabolic process;response to stimulus	membrane;mitochondrion	catalytic activity;protein binding	Pf00106, Pf01575, Pf02036, Pf08659, Pf13452, Pf13561, Pf14864
P97852	Peroxisomal multifunctional enzyme type 2 OS=Rattus norvegicus GN=Hsd17b4 PE=1 SV=3	4	cell differentiation;metabolic process;response to stimulus	membrane;mitochondrion	catalytic activity;protein binding	Pf00106, Pf01575, Pf02036, Pf08659, Pf13452, Pf13561, Pf14864
P13221	Aspartate aminotransferase, cytoplasmic OS=Rattus norvegicus GN=Got1 PE=1 SV=3	4	metabolic process;regulation of biological process;response to stimulus	cytoplasm;cytosol;mitochondrion;nucleus;vacuole	catalytic activity;protein binding	Pf00155
Q6GMN8	Actn1 protein OS=Rattus norvegicus GN=Actn1 PE=1 SV=1	4	cell differentiation;cell organization and biogenesis;regulation of biological process	cytoplasm;cytoskeleton;cytosol;membrane;nucleus	metal ion binding;protein binding;RNA binding	Pf00307, Pf00435, Pf08726, Pf11971, Pf13499, Pf13833
Q6T487	Alpha-actinin-1 OS=Rattus norvegicus GN=Actn1 PE=1 SV=1	4	cell differentiation;cell organization and biogenesis;regulation of biological process	cytoplasm;cytoskeleton;cytosol;membrane;nucleus	metal ion binding;protein binding;RNA binding	Pf00036, Pf00307, Pf00435, Pf08726, Pf11971, Pf13405, Pf13833
Q9Z1P2	Alpha-actinin-1 OS=Rattus norvegicus GN=Actn1 PE=1 SV=1	4	cell differentiation;cell organization and biogenesis;regulation of biological process	cytoplasm;cytoskeleton;cytosol;membrane;nucleus	metal ion binding;protein binding;RNA binding	Pf00036, Pf00307, Pf00435, Pf08726, Pf11971, Pf13405, Pf13499
Q6AYJ7	Chaperonin containing Tcp1, subunit 6B (Zeta 2) OS=Rattus norvegicus GN=Cct6b PE=1 SV=1	4	metabolic process;transport	cytoplasm	nucleotide binding;protein binding	Pf00118
Q63797	Proteasome activator complex subunit 1 OS=Rattus norvegicus GN=Psme1 PE=2 SV=1	4	defense response;regulation of biological process;response to stimulus	cytoplasm;proteasome	enzyme regulator activity	Pf02251, Pf02252
Q63347	26S protease regulatory subunit 7 OS=Rattus norvegicus GN=Psmc2 PE=1 SV=3	4	cell differentiation;metabolic process;regulation of biological process	cytoplasm;membrane;nucleus;proteasome	catalytic activity;nucleotide binding;protein binding	Pf00004, Pf00158, Pf06068, Pf07724, Pf07726, Pf07728, Pf13191, Pf13401
A0A0G2K654	Protein LOC684681 OS=Rattus norvegicus GN=LOC684681 PE=1 SV=1	4	cell organization and biogenesis	chromosome;nucleus	DNA binding	Pf00538
P15865	Histone H1.4 OS=Rattus norvegicus GN=Hist1h1e PE=1 SV=3	4	cell organization and biogenesis;metabolic process;regulation of biological process	chromosome;nucleus	DNA binding;RNA binding	Pf00538
Q6TXJ0	40S ribosomal protein S8 OS=Rattus norvegicus GN=LOC297756 PE=2 SV=1	4	metabolic process	ribosome	structural molecule activity	Pf01201
P54001	Prolyl 4-hydroxylase subunit alpha-1 OS=Rattus norvegicus GN=P4ha1 PE=2 SV=2	4	cell organization and biogenesis;metabolic process	endoplasmic reticulum;membrane;mitochondrion;organelle lumen	catalytic activity;metal ion binding;protein binding	Pf03171, Pf08336
D3ZIY7	Protein LOC100359960 OS=Rattus norvegicus GN=LOC688473 PE=3 SV=3	4	metabolic process	ribosome	RNA binding;structural molecule activity	Pf00333, Pf03719
B0BNA7	Eukaryotic translation initiation factor 3 subunit I OS=Rattus norvegicus GN=Eif3i PE=2 SV=1	4	cell organization and biogenesis;metabolic process;regulation of biological process	cytoplasm	protein binding;RNA binding	Pf00400
F1LPQ9	A-kinase anchor protein 2 OS=Rattus norvegicus GN=Akap2 PE=1 SV=2	4	cell organization and biogenesis;regulation of biological process;response to stimulus		protein binding
Q5U301	A-kinase anchor protein 2 OS=Rattus norvegicus GN=Akap2 PE=1 SV=1	4	cell organization and biogenesis;regulation of biological process;response to stimulus		protein binding
B0K031	60S ribosomal protein L7 OS=Rattus norvegicus GN=Rpl7 PE=1 SV=1	4	metabolic process	cytoplasm;membrane;nucleus;ribosome	DNA binding;protein binding;RNA binding;structural molecule activity	Pf00327, Pf08079
M0R3M3	Uncharacterized protein OS=Rattus norvegicus PE=4 SV=2	4				Pf01248
B2RZ27	Protein Sh3bgrl3 OS=Rattus norvegicus GN=Sh3bgrl3 PE=1 SV=1	4	cell organization and biogenesis;cellular homeostasis;metabolic process;regulation of biological process	cytoplasm	catalytic activity;enzyme regulator activity;protein binding	Pf00462, Pf04908
Q6P9U5	Ribosomal protein L9 OS=Rattus norvegicus GN=Rpl9 PE=2 SV=1	4	metabolic process	cytoplasm;membrane;nucleus;ribosome	RNA binding;structural molecule activity	Pf00347
P17077	60S ribosomal protein L9 OS=Rattus norvegicus GN=Rpl9 PE=1 SV=1	4	metabolic process	cytoplasm;membrane;nucleus;ribosome	RNA binding;structural molecule activity	Pf00347
D4A8N3	Protein RGD1563956 OS=Rattus norvegicus GN=RGD1563956 PE=3 SV=2	4	metabolic process	ribosome	structural molecule activity	Pf00298, Pf03946
Q63232	Rat liver glutathione S-transferase Ya subunit mRNA (Fragment) OS=Rattus norvegicus PE=2 SV=1	4	metabolic process	cytosol;membrane;nucleus	catalytic activity	Pf00043
G3V6S2	Aconitate hydratase OS=Rattus norvegicus GN=Aco1 PE=1 SV=1	4	cellular homeostasis;metabolic process;regulation of biological process;response to stimulus;transport	cytoplasm;cytosol;endoplasmic reticulum;Golgi;mitochondrion	catalytic activity;metal ion binding;RNA binding	Pf00330, Pf00694
P02454	Collagen alpha-1(I) chain OS=Rattus norvegicus GN=Col1a1 PE=1 SV=5	4	cell communication;cell differentiation;cell organization and biogenesis;metabolic process;regulation of biological process;response to stimulus;transport	cytoplasm;endoplasmic reticulum;extracellular;Golgi	metal ion binding;protein binding;structural molecule activity	Pf00093, Pf01391, Pf01410
P38656	Lupus La protein homolog OS=Rattus norvegicus GN=Ssb PE=1 SV=1	4	metabolic process	nucleus	nucleotide binding;RNA binding	Pf00076, Pf05383, Pf08777, Pf14259
Q66HM7	Lupus La protein homolog OS=Rattus norvegicus GN=Ssb PE=1 SV=1	4	metabolic process	nucleus	nucleotide binding;RNA binding	Pf00076, Pf05383, Pf08777, Pf14259
P27867	Sorbitol dehydrogenase OS=Rattus norvegicus GN=Sord PE=1 SV=4	4	cellular component movement;metabolic process;response to stimulus	membrane;mitochondrion	catalytic activity;metal ion binding;nucleotide binding;protein binding	Pf00107, Pf02254, Pf08240, Pf12847, Pf13478
Q6MG60	N(G),N(G)-dimethylarginine dimethylaminohydrolase 2 OS=Rattus norvegicus GN=Ddah2 PE=1 SV=1	4	metabolic process	cytoplasm;mitochondrion	catalytic activity	Pf02274
B5DEN5	Eukaryotic translation elongation factor 1 beta 2 OS=Rattus norvegicus GN=Eef1b2 PE=1 SV=1	4	metabolic process	cytoplasm;endoplasmic reticulum;nucleus	RNA binding	Pf00736, Pf10587, Pf14497
P62268	40S ribosomal protein S23 OS=Rattus norvegicus GN=Rps23 PE=1 SV=3	4	metabolic process;regulation of biological process	cytoplasm;membrane;ribosome	RNA binding;structural molecule activity;translation regulator activity	Pf00164
A0A0G2K6X9	Adenosine kinase OS=Rattus norvegicus GN=Adk PE=1 SV=1	4	cell proliferation;metabolic process;regulation of biological process	cytoplasm;cytosol;nucleus	catalytic activity;metal ion binding;nucleotide binding;RNA binding	Pf00294
A0A0G2JSL8	Adenosine kinase OS=Rattus norvegicus GN=Adk PE=1 SV=1	4	cell proliferation;metabolic process;regulation of biological process	cytoplasm;cytosol;nucleus	catalytic activity;metal ion binding;nucleotide binding;RNA binding	Pf00294
Q64640	Adenosine kinase OS=Rattus norvegicus GN=Adk PE=1 SV=3	4	cell proliferation;metabolic process;regulation of biological process	cytoplasm;cytosol;nucleus	catalytic activity;metal ion binding;nucleotide binding;RNA binding	Pf00294
Q9EPH8	Polyadenylate-binding protein 1 OS=Rattus norvegicus GN=Pabpc1 PE=1 SV=1	4	metabolic process;regulation of biological process	cytoplasm;membrane;nucleus;spliceosomal complex	nucleotide binding;protein binding;RNA binding	Pf00076, Pf00658, Pf13893, Pf14259
A0A0G2JZS2	Polyadenylate-binding protein 1 OS=Rattus norvegicus GN=Pabpc1 PE=1 SV=1	4			nucleotide binding;RNA binding	Pf00076, Pf13893, Pf14259
D3ZSR2	Polyadenylate-binding protein OS=Rattus norvegicus GN=RGD1562451 PE=3 SV=3	4				Pf00076, Pf00658, Pf13893, Pf14259
G3V9N0	Polyadenylate-binding protein OS=Rattus norvegicus GN=Pabpc4 PE=1 SV=2	4	regulation of biological process	cytoplasm;nucleus	nucleotide binding;RNA binding	Pf00076, Pf00658, Pf13893, Pf14259
P55053	Fatty acid-binding protein, epidermal OS=Rattus norvegicus GN=Fabp5 PE=1 SV=3	4	metabolic process;response to stimulus;transport	cytoplasm	transporter activity	Pf00061
F7EL36	Acidic leucine-rich nuclear phosphoprotein 32 family member A OS=Rattus norvegicus GN=Anp32a PE=1 SV=2	4				Pf12799, Pf13855, Pf14580
P49911	Acidic leucine-rich nuclear phosphoprotein 32 family member A OS=Rattus norvegicus GN=Anp32a PE=2 SV=1	4	metabolic process;regulation of biological process;transport	cytoplasm;cytosol;endoplasmic reticulum;nucleus	protein binding;RNA binding	Pf12799, Pf13855, Pf14580
Q64057	Alpha-aminoadipic semialdehyde dehydrogenase OS=Rattus norvegicus GN=Aldh7a1 PE=1 SV=2	4	metabolic process	cytoplasm;cytosol;mitochondrion;nucleus	catalytic activity	Pf00171
Q6AXS5	Plasminogen activator inhibitor 1 RNA-binding protein OS=Rattus norvegicus GN=Serbp1 PE=1 SV=2	4	regulation of biological process	cytoplasm;membrane;nucleus	RNA binding	Pf04774
O35964	Endophilin-A2 OS=Rattus norvegicus GN=Sh3gl1 PE=1 SV=1	4	transport	cytoplasm;endosome;membrane	protein binding	Pf00018, Pf03114, Pf07653, Pf10455, Pf14604
Q497B0	Omega-amidase NIT2 OS=Rattus norvegicus GN=Nit2 PE=1 SV=1	4	metabolic process	cytoplasm;mitochondrion	catalytic activity	Pf00795
B1WC26	N-acetylneuraminic acid synthase OS=Rattus norvegicus GN=Nans PE=1 SV=1	4	metabolic process	cytosol	catalytic activity	Pf03102, Pf08666
D3ZLH3	Protein RGD1562601 OS=Rattus norvegicus GN=RGD1562601 PE=4 SV=1	4	metabolic process	ribosome	structural molecule activity	Pf01157
F1LWH4	Uncharacterized protein OS=Rattus norvegicus PE=4 SV=1	4	metabolic process	ribosome	structural molecule activity	Pf01157
D4A870	Protein LOC682512 OS=Rattus norvegicus GN=LOC682512 PE=4 SV=1	4	metabolic process	ribosome	structural molecule activity	Pf01157
M0R5R7	Uncharacterized protein OS=Rattus norvegicus PE=4 SV=1	4	metabolic process	ribosome	structural molecule activity	Pf01157
F1LYQ7	Ribosomal protein OS=Rattus norvegicus GN=LOC680700 PE=3 SV=2	4	metabolic process	ribosome	RNA binding;structural molecule activity	Pf00687
Q9EQS4	Cystathionase (Cystathionine gamma-lyase) OS=Rattus norvegicus GN=LOC103691744 PE=1 SV=2	4	cell organization and biogenesis;metabolic process;regulation of biological process	cytoplasm;nucleus	catalytic activity;protein binding	Pf00155, Pf00266, Pf01041, Pf01053, Pf01212, Pf06838
A0A0G2K3C5	Cystathionine gamma-lyase OS=Rattus norvegicus GN=Cth PE=1 SV=1	4	metabolic process		catalytic activity	Pf00155, Pf00266, Pf01041, Pf01053, Pf01212, Pf06838
D3ZTX9	Protein RGD1565170 OS=Rattus norvegicus GN=RGD1565170 PE=3 SV=2	4				Pf00276, Pf03939
D3ZQT0	Uncharacterized protein OS=Rattus norvegicus PE=3 SV=1	4	metabolic process		catalytic activity;nucleotide binding	Pf00044, Pf02800
D3ZE97	Protein RGD1566326 OS=Rattus norvegicus GN=RGD1566326 PE=4 SV=1	4	metabolic process	ribosome	structural molecule activity	Pf01157
M0RCS9	Uncharacterized protein OS=Rattus norvegicus PE=4 SV=1	4	metabolic process	ribosome	structural molecule activity	Pf01157
Q6P7A7	Dolichyl-diphosphooligosaccharide--protein glycosyltransferase subunit 1 OS=Rattus norvegicus GN=Rpn1 PE=1 SV=1	4	metabolic process;transport	endoplasmic reticulum;membrane	catalytic activity;RNA binding	Pf04597
P07153	Dolichyl-diphosphooligosaccharide--protein glycosyltransferase subunit 1 OS=Rattus norvegicus GN=Rpn1 PE=2 SV=1	4	metabolic process;transport	endoplasmic reticulum;membrane	catalytic activity;RNA binding	Pf04597
F1M4G6	Uncharacterized protein OS=Rattus norvegicus PE=3 SV=1	4	metabolic process		catalytic activity	Pf00044, Pf02800
P63245	Guanine nucleotide-binding protein subunit beta-2-like 1 OS=Rattus norvegicus GN=Gnb2l1 PE=1 SV=3	4	cell death;cell differentiation;cellular homeostasis;development;metabolic process;regulation of biological process;response to stimulus	cytoplasm;cytoskeleton;cytosol;membrane;mitochondrion;nucleus	enzyme regulator activity;protein binding;RNA binding	Pf00400
E9PT22	Protein Inf2 OS=Rattus norvegicus GN=Inf2 PE=1 SV=3	4				Pf02181, Pf02205, Pf06367, Pf06371
F1M2N4	Uncharacterized protein OS=Rattus norvegicus PE=3 SV=2	4	metabolic process		catalytic activity	Pf00044, Pf02800
A0A0G2K8A5	Protein Uba1y OS=Rattus norvegicus GN=Uba1y PE=3 SV=1	4	metabolic process		catalytic activity;nucleotide binding	Pf00899, Pf02134, Pf09358, Pf10585
W8CEN6	UBE1Y1 OS=Rattus norvegicus GN=UBE1Y1 PE=3 SV=1	4	metabolic process		catalytic activity;nucleotide binding	Pf00899, Pf10585
A0A0G2JXQ1	Protein LOC103694556 OS=Rattus norvegicus GN=LOC103694556 PE=3 SV=1	4	metabolic process		catalytic activity;nucleotide binding	Pf00899, Pf02134, Pf09358, Pf10585
A7LAC4	Ubiquitin-activating enzyme E1 OS=Rattus norvegicus PE=2 SV=2	4	metabolic process		catalytic activity;nucleotide binding	Pf00899, Pf02134, Pf09358, Pf10585
A0A0G2K4C1	Uncharacterized protein OS=Rattus norvegicus GN=LOC103694557 PE=3 SV=1	4	metabolic process		catalytic activity;nucleotide binding	Pf00899, Pf02134, Pf09358, Pf10585
C9WPN5	Ube1y1 (Fragment) OS=Rattus norvegicus GN=Ube1y1 PE=2 SV=1	4	metabolic process		catalytic activity;nucleotide binding	Pf00899, Pf02134, Pf09358, Pf10585
Q4QQV4	Dead end homolog 1 (Zebrafish) OS=Rattus norvegicus GN=Hars PE=1 SV=1	4	cell organization and biogenesis;metabolic process	cytoplasm;mitochondrion	catalytic activity;nucleotide binding	Pf00458, Pf00587, Pf03129, Pf13393
Q4V8I9	Protein Ugp2 OS=Rattus norvegicus GN=Ugp2 PE=1 SV=1	4	metabolic process	cytoplasm;cytosol;nucleus	catalytic activity;nucleotide binding;protein binding	Pf01704
A0A0G2K542	Protein Ugp2 OS=Rattus norvegicus GN=Ugp2 PE=1 SV=1	4	metabolic process		catalytic activity	Pf01704
F1LPD6	3-ketoacyl-CoA thiolase B, peroxisomal OS=Rattus norvegicus GN=Acaa1b PE=1 SV=2	4	metabolic process		catalytic activity	Pf00108, Pf02803
P21775	3-ketoacyl-CoA thiolase A, peroxisomal OS=Rattus norvegicus GN=Acaa1a PE=1 SV=2	4	metabolic process;response to stimulus	membrane;mitochondrion	catalytic activity	Pf00108, Pf02803, Pf08541
P07871	3-ketoacyl-CoA thiolase B, peroxisomal OS=Rattus norvegicus GN=Acaa1b PE=1 SV=2	4	metabolic process	membrane;mitochondrion	catalytic activity;protein binding	Pf00108, Pf02803, Pf08541
Q7TP15	Cc1-6 OS=Rattus norvegicus GN=Mtap PE=1 SV=1	4	metabolic process;response to stimulus	cytoplasm;nucleus	catalytic activity	Pf01048
A0JPJ7	Obg-like ATPase 1 OS=Rattus norvegicus GN=Ola1 PE=2 SV=1	4	metabolic process;transport	cytoplasm;membrane;nucleus	catalytic activity;metal ion binding;nucleotide binding;transporter activity	Pf01926, Pf02421, Pf06071
Q5RKG9	Eukaryotic translation initiation factor 4B OS=Rattus norvegicus GN=Eif4b PE=1 SV=1	4	metabolic process		nucleotide binding;RNA binding	Pf00076, Pf14259
Q9R168	Secreted frizzled-related protein 1 (Fragment) OS=Rattus norvegicus GN=Sfrp1 PE=2 SV=1	4	cell communication;cell differentiation;development;metabolic process;regulation of biological process;response to stimulus	cell surface;cytoplasm;cytosol;extracellular;membrane	catalytic activity;protein binding;receptor activity;signal transducer activity	Pf01392, Pf01759
P21670	Proteasome subunit alpha type-4 OS=Rattus norvegicus GN=Psma4 PE=1 SV=1	4	metabolic process	cytoplasm;membrane;nucleus;proteasome	catalytic activity	Pf00227, Pf10584
Q6P505	Proteasome subunit alpha type OS=Rattus norvegicus GN=Psma4 PE=2 SV=1	4	metabolic process	cytoplasm;membrane;nucleus;proteasome	catalytic activity	Pf00227, Pf10584
M0RAQ6	Hexokinase OS=Rattus norvegicus GN=Hk1 PE=1 SV=2	4				Pf00349, Pf03727
Q4KM73	UMP-CMP kinase OS=Rattus norvegicus GN=Cmpk1 PE=1 SV=2	4	metabolic process	cytoplasm;nucleus	catalytic activity;nucleotide binding	Pf00406, Pf02223, Pf13207, Pf13238, Pf13521, Pf13671
B0BNC1	Acp1 protein OS=Rattus norvegicus GN=Acp1 PE=2 SV=1	4	cell communication;metabolic process	cytoplasm	catalytic activity;protein binding	Pf01451
A0A0G2K394	Low molecular weight phosphotyrosine protein phosphatase OS=Rattus norvegicus GN=Acp1 PE=1 SV=1	4	metabolic process	cytoplasm	catalytic activity	Pf01451
P02466	Collagen alpha-2(I) chain OS=Rattus norvegicus GN=Col1a2 PE=1 SV=3	4	cell organization and biogenesis;regulation of biological process;response to stimulus	extracellular	metal ion binding;protein binding;structural molecule activity	Pf01391, Pf01410
Q4QQT4	Serine/threonine-protein phosphatase 2A 65 kDa regulatory subunit A beta isoform OS=Rattus norvegicus GN=Ppp2r1b PE=2 SV=1	4	cell death;cell organization and biogenesis;regulation of biological process	membrane	enzyme regulator activity;protein binding	Pf02985, Pf13513, Pf13646
A0A096MKE2	Protein Snx12 OS=Rattus norvegicus GN=Snx12 PE=1 SV=1	4	cell communication		protein binding	Pf00787
D4A719	Protein Snx12 OS=Rattus norvegicus GN=Snx12 PE=1 SV=1	4	cell communication;cell organization and biogenesis;regulation of biological process;transport	endosome	protein binding	Pf00787
Q5U1Y5	Heterogenous nuclear ribonucleoprotein L OS=Rattus norvegicus GN=Fblim1 PE=1 SV=1	4	cell communication;metabolic process;regulation of biological process;response to stimulus	cytoplasm;cytosol;membrane;nucleus	DNA binding;nucleotide binding;protein binding;RNA binding	Pf13893, Pf14259
O35264	Platelet-activating factor acetylhydrolase IB subunit beta OS=Rattus norvegicus GN=Pafah1b2 PE=1 SV=1	4	metabolic process;regulation of biological process	cytoplasm;cytosol;membrane	catalytic activity;protein binding	Pf00657, Pf13472
P84092	AP-2 complex subunit mu OS=Rattus norvegicus GN=Ap2m1 PE=1 SV=1	4	regulation of biological process;response to stimulus;transport	membrane;mitochondrion	protein binding	Pf00928
Q5RKH2	Galactokinase 1 OS=Rattus norvegicus GN=Galk1 PE=1 SV=1	4	metabolic process	cytoplasm;membrane	catalytic activity;nucleotide binding	Pf08544, Pf10509
Q498M9	Protein LOC303448 OS=Rattus norvegicus GN=LOC303448 PE=1 SV=1	4	metabolic process		catalytic activity;nucleotide binding	Pf00044, Pf02800
A0A0G2JVV5	Protein Usp14 OS=Rattus norvegicus GN=Usp14 PE=1 SV=1	4	cell communication;metabolic process;regulation of biological process	cell surface;cytoplasm;nucleus	catalytic activity;enzyme regulator activity;protein binding	Pf00443, Pf13423
Q5U2N2	Protein Usp14 OS=Rattus norvegicus GN=Usp14 PE=1 SV=1	4	cell communication;metabolic process;regulation of biological process	cell surface;cytoplasm;nucleus	catalytic activity;enzyme regulator activity;protein binding	Pf00443, Pf13423
A0A0G2K4A0	Protein Rab11fip5 OS=Rattus norvegicus GN=Rab11fip5 PE=1 SV=1	4	transport	cytoplasm;endosome;mitochondrion	protein binding	Pf00168, Pf09457
E9PT65	Protein Rdx OS=Rattus norvegicus GN=Rdx PE=1 SV=2	4				Pf00373, Pf00769, Pf09379, Pf09380
A0A0G2JUD2	Protein Sar1a OS=Rattus norvegicus GN=Sar1a PE=1 SV=1	4	metabolic process	cytoplasm	catalytic activity;metal ion binding	Pf00719
M0RCY2	Protein LOC683961 OS=Rattus norvegicus GN=LOC683961 PE=3 SV=1	4	metabolic process	ribosome	structural molecule activity	Pf00312, Pf08069
P62278	40S ribosomal protein S13 OS=Rattus norvegicus GN=Rps13 PE=1 SV=2	4	metabolic process;regulation of biological process	membrane;nucleus;ribosome	RNA binding;structural molecule activity	Pf00312, Pf08069
O35814	Stress-induced-phosphoprotein 1 OS=Rattus norvegicus GN=Stip1 PE=1 SV=1	4		cytoplasm;nucleus	protein binding;RNA binding	Pf00515, Pf07719, Pf13414, Pf13424, Pf13432
F1M9V7	Protein Npepps OS=Rattus norvegicus GN=Npepps PE=1 SV=1	4	metabolic process;response to stimulus	cytoplasm	catalytic activity;metal ion binding	Pf01433, Pf11838, Pf13485
G3V6S5	C-1-tetrahydrofolate synthase, cytoplasmic OS=Rattus norvegicus GN=Mthfd1 PE=1 SV=1	4	metabolic process	cytoplasm;cytosol;membrane;mitochondrion	catalytic activity;nucleotide binding	Pf00763, Pf01268, Pf02882
P27653	C-1-tetrahydrofolate synthase, cytoplasmic OS=Rattus norvegicus GN=Mthfd1 PE=1 SV=3	4	metabolic process	cytoplasm;cytosol;membrane;mitochondrion	catalytic activity;nucleotide binding	Pf00763, Pf01268, Pf02882
Q5EBC3	Methylenetetrahydrofolate dehydrogenase (NADP+ dependent) 1, methenyltetrahydrofolate cyclohydrolase, formyltetrahydrofolate synthetase OS=Rattus norvegicus GN=Mthfd1 PE=2 SV=1	4	metabolic process	cytoplasm;cytosol;membrane;mitochondrion	catalytic activity;nucleotide binding	Pf00763, Pf01268, Pf02882
A0A0G2KA79	Uncharacterized protein OS=Rattus norvegicus PE=1 SV=1	4	metabolic process	ribosome	RNA binding;structural molecule activity	Pf00416
F1LS72	Protein Uba2 OS=Rattus norvegicus GN=Uba2 PE=1 SV=3	4				Pf00899, Pf02134, Pf05029, Pf10585, Pf14732
Q6AYI1	DEAD (Asp-Glu-Ala-Asp) box polypeptide 5 OS=Rattus norvegicus GN=Ddx5 PE=1 SV=1	4	metabolic process;regulation of biological process;response to stimulus	membrane;nucleus;spliceosomal complex	catalytic activity;nucleotide binding;protein binding;RNA binding	Pf00270, Pf00271, Pf08061
B6DTP5	DEAD (Asp-Glu-Ala-Asp) box polypeptide 5 (Fragment) OS=Rattus norvegicus GN=Ddx5 PE=2 SV=1	4	metabolic process;regulation of biological process;response to stimulus	membrane;nucleus;spliceosomal complex	catalytic activity;nucleotide binding;protein binding;RNA binding	Pf00270, Pf00271, Pf08061
D3ZGE6	Cortactin, isoform CRA_c OS=Rattus norvegicus GN=Cttn PE=1 SV=3	4	cell organization and biogenesis;cellular component movement;regulation of biological process;transport	cytoplasm;cytoskeleton;Golgi;membrane	protein binding	Pf00018, Pf02218, Pf07653, Pf14604
P43244	Matrin-3 OS=Rattus norvegicus GN=Matr3 PE=1 SV=2	4	regulation of biological process	cytoplasm;membrane;nucleus	metal ion binding;nucleotide binding;RNA binding	Pf00076, Pf13893, Pf14259
P83732	60S ribosomal protein L24 OS=Rattus norvegicus GN=Rpl24 PE=2 SV=1	4	cell organization and biogenesis;cellular component movement;metabolic process;regulation of biological process	cytoplasm;membrane;ribosome	RNA binding;structural molecule activity	Pf01246
P06302	Prothymosin alpha OS=Rattus norvegicus GN=Ptma PE=1 SV=2	4	cell differentiation;cell organization and biogenesis;cell proliferation;regulation of biological process	cytoplasm;nucleus	protein binding
A0A0H2UHS7	60S ribosomal protein L18 OS=Rattus norvegicus GN=Rpl18 PE=1 SV=1	4				Pf00828
P12001	60S ribosomal protein L18 OS=Rattus norvegicus GN=Rpl18 PE=1 SV=2	4	metabolic process	cytoplasm;membrane;nucleus;ribosome	RNA binding;structural molecule activity	Pf00828
Q0QEW8	Ribosomal protein L18 (Fragment) OS=Rattus norvegicus GN=Rpl18 PE=2 SV=1	4	metabolic process	cytoplasm;membrane;nucleus;ribosome	RNA binding;structural molecule activity	Pf00828
F1M6W1	Fumarylacetoacetase OS=Rattus norvegicus GN=Fah PE=1 SV=3	4				Pf01557, Pf09298
P31977	Ezrin OS=Rattus norvegicus GN=Ezr PE=1 SV=3	4	cell differentiation;cell organization and biogenesis;metabolic process;regulation of biological process;response to stimulus;transport	cytoplasm;cytoskeleton;cytosol;endosome;membrane	protein binding;RNA binding;structural molecule activity	Pf00373, Pf00769, Pf09379, Pf09380
A0A0G2K890	Ezrin OS=Rattus norvegicus GN=Ezr PE=1 SV=1	4		cytoplasm;cytoskeleton	protein binding	Pf00373, Pf00769, Pf09379, Pf09380
P60123	RuvB-like 1 OS=Rattus norvegicus GN=Ruvbl1 PE=1 SV=1	4	cell division;cell organization and biogenesis;metabolic process;regulation of biological process;response to stimulus	cytoplasm;Golgi;nucleus	catalytic activity;nucleotide binding	Pf00004, Pf01078, Pf01695, Pf05496, Pf06068, Pf06414, Pf07726, Pf13191, Pf13238, Pf13245, Pf13481
D3ZJH5	Protein LOC100361311 OS=Rattus norvegicus GN=LOC100361311 PE=4 SV=2	4				Pf01248
D4A6B9	Protein LOC680161 OS=Rattus norvegicus GN=LOC680161 PE=4 SV=1	4				Pf01248
M0R4I3	Protein RGD1561137 OS=Rattus norvegicus GN=RGD1561137 PE=3 SV=1	4	metabolic process	ribosome	structural molecule activity	Pf00380
P12749	60S ribosomal protein L26 OS=Rattus norvegicus GN=Rpl26 PE=1 SV=1	4	metabolic process	membrane;ribosome	RNA binding;structural molecule activity	Pf00467
G3V8B6	26S proteasome non-ATPase regulatory subunit 1 OS=Rattus norvegicus GN=Psmd1 PE=1 SV=1	4	metabolic process;regulation of biological process	membrane;nucleus;proteasome	catalytic activity;enzyme regulator activity	Pf01851, Pf13513, Pf13646
O88761	26S proteasome non-ATPase regulatory subunit 1 OS=Rattus norvegicus GN=Psmd1 PE=1 SV=1	4	metabolic process;regulation of biological process	membrane;nucleus;proteasome	catalytic activity;enzyme regulator activity	Pf01851, Pf13513, Pf13646
P58775	Tropomyosin beta chain OS=Rattus norvegicus GN=Tpm2 PE=1 SV=1	3	regulation of biological process	cytoplasm;cytoskeleton	protein binding	Pf00261, Pf12718
B7Z596	Tropomyosin alpha-1 chain OS=Homo sapiens GN=TPM1 PE=1 SV=1	3	cell organization and biogenesis;cellular component movement;regulation of biological process;response to stimulus	cytoskeleton;cytosol	protein binding;structural molecule activity	Pf00261, Pf12718
B7Z722	Tropomyosin 1 (Alpha), isoform CRA_i OS=Homo sapiens GN=TPM1 PE=2 SV=1	3	cell organization and biogenesis;cellular component movement;regulation of biological process;response to stimulus	cytoskeleton;cytosol	protein binding;structural molecule activity	Pf00261, Pf12718
P50398	Rab GDP dissociation inhibitor alpha OS=Rattus norvegicus GN=Gdi1 PE=1 SV=1	3	metabolic process;regulation of biological process;response to stimulus;transport	cytoplasm;Golgi	catalytic activity;enzyme regulator activity;protein binding	Pf00996
Q6P3V8	Eukaryotic translation initiation factor 4A1 OS=Rattus norvegicus GN=Eif4a1 PE=1 SV=1	3	metabolic process;regulation of biological process	cytoplasm;membrane;nucleus	catalytic activity;nucleotide binding;RNA binding	Pf00270, Pf00271, Pf04851
P0DMW0	Heat shock 70 kDa protein 1A OS=Rattus norvegicus GN=Hspa1a PE=2 SV=1	3	cell differentiation;cell organization and biogenesis;defense response;metabolic process;regulation of biological process;response to stimulus	cytoplasm;cytosol;membrane;mitochondrion;nucleus	catalytic activity;nucleotide binding;protein binding	Pf00012, Pf06723
G3V946	AIP1, isoform CRA_a OS=Rattus norvegicus GN=Dpy30 PE=1 SV=1	3	cell organization and biogenesis;metabolic process;regulation of biological process;transport	Golgi;nucleus	catalytic activity;protein binding	Pf05186
Q6P7Q4	Lactoylglutathione lyase OS=Rattus norvegicus GN=Glo1 PE=1 SV=3	3	cell differentiation;metabolic process;regulation of biological process		catalytic activity;metal ion binding	Pf00903, Pf12681, Pf13669
Q63570	26S protease regulatory subunit 6B OS=Rattus norvegicus GN=Psmc4 PE=1 SV=1	3	metabolic process;regulation of biological process;response to stimulus	cytoplasm;membrane;mitochondrion;nucleus;proteasome	catalytic activity;nucleotide binding;protein binding;RNA binding	Pf00004, Pf00006, Pf00910, Pf01057, Pf01078, Pf05496, Pf07724, Pf07726, Pf07728, Pf13191
P18645	UDP-glucose 4-epimerase OS=Rattus norvegicus GN=Gale PE=2 SV=1	3	metabolic process		catalytic activity;protein binding	Pf00106, Pf01073, Pf01370, Pf02719, Pf04321, Pf05368, Pf07993, Pf08659, Pf13460, Pf13950
A0A0G2JW36	UDP-glucose 4-epimerase OS=Rattus norvegicus GN=Gale PE=1 SV=1	3	metabolic process		catalytic activity	Pf00106, Pf01073, Pf01370, Pf02719, Pf04321, Pf05368, Pf07993, Pf08659, Pf13460, Pf13950
Q4QRB0	Galactose-4-epimerase, UDP, isoform CRA_a OS=Rattus norvegicus GN=Gale PE=1 SV=1	3	metabolic process		catalytic activity;protein binding	Pf00106, Pf01073, Pf01370, Pf02719, Pf04321, Pf05368, Pf07993, Pf08659, Pf13460, Pf13950
D3ZAN3	Alpha glucosidase 2 alpha neutral subunit (Predicted) OS=Rattus norvegicus GN=Ganab PE=1 SV=1	3	metabolic process	membrane	catalytic activity;RNA binding	Pf01055, Pf13802
P70470	Acyl-protein thioesterase 1 OS=Rattus norvegicus GN=Lypla1 PE=1 SV=1	3	metabolic process;regulation of biological process	cytoplasm;cytosol;mitochondrion	catalytic activity	Pf00561, Pf02230, Pf03959, Pf07859, Pf12695, Pf12697
D4AEH3	Proteasome (Prosome, macropain) 26S subunit, non-ATPase, 7 (Predicted) OS=Rattus norvegicus GN=Psmd7 PE=1 SV=1	3	metabolic process	membrane;nucleus;proteasome	protein binding	Pf01398, Pf13012
Q6P736	Polypyrimidine tract binding protein 1, isoform CRA_a OS=Rattus norvegicus GN=Ptbp1 PE=2 SV=1	3	metabolic process;regulation of biological process	cytoplasm;membrane;nucleus	catalytic activity;DNA binding;nucleotide binding;RNA binding	Pf00076, Pf13893, Pf14259
D3ZB30	Polypyrimidine tract binding protein 1, isoform CRA_c OS=Rattus norvegicus GN=Ptbp1 PE=1 SV=1	3	metabolic process;regulation of biological process	cytoplasm;membrane;nucleus	catalytic activity;DNA binding;nucleotide binding;RNA binding	Pf00076, Pf13893, Pf14259
F1LM18	Polypyrimidine tract-binding protein 1 OS=Rattus norvegicus GN=Ptbp1 PE=1 SV=1	3	metabolic process	nucleus	nucleotide binding;RNA binding	Pf00076, Pf13893, Pf14259
Q00438	Polypyrimidine tract-binding protein 1 OS=Rattus norvegicus GN=Ptbp1 PE=1 SV=1	3	metabolic process;regulation of biological process	cytoplasm;membrane;nucleus	catalytic activity;DNA binding;nucleotide binding;RNA binding	Pf00076, Pf13893, Pf14259
A0A0G2K3C1	Hsp90 co-chaperone Cdc37 OS=Rattus norvegicus GN=Cdc37 PE=1 SV=1	3			protein binding	Pf03234, Pf08564, Pf08565
P62260	14-3-3 protein epsilon OS=Rattus norvegicus GN=Ywhae PE=1 SV=1	3	cellular component movement;regulation of biological process;response to stimulus;transport	cytoplasm;membrane;mitochondrion	enzyme regulator activity;protein binding;RNA binding	Pf00244
P62161	Calmodulin OS=Rattus norvegicus GN=Calm1 PE=1 SV=2	3	cellular homeostasis;metabolic process;regulation of biological process;response to stimulus;transport	cytoplasm;cytoskeleton;cytosol;membrane;mitochondrion;nucleus	catalytic activity;enzyme regulator activity;metal ion binding;protein binding	Pf00036, Pf08726, Pf12763, Pf13202, Pf13405, Pf13499, Pf13833, Pf14658
P19944	60S acidic ribosomal protein P1 OS=Rattus norvegicus GN=Rplp1 PE=3 SV=1	3	metabolic process;regulation of biological process	cytoplasm;ribosome	structural molecule activity	Pf00428
P54313	Guanine nucleotide-binding protein G(I)/G(S)/G(T) subunit beta-2 OS=Rattus norvegicus GN=Gnb2 PE=1 SV=4	3	regulation of biological process;response to stimulus	cytoplasm;membrane	protein binding;signal transducer activity	Pf00400
Q45QL6	Guanine nucleotide binding protein beta 2 (Fragment) OS=Rattus norvegicus GN=Gnb2 PE=2 SV=1	3	regulation of biological process;response to stimulus	membrane	protein binding;signal transducer activity	Pf00400
P70615	Lamin-B1 OS=Rattus norvegicus GN=Lmnb1 PE=1 SV=3	3	cell death;cell differentiation;regulation of biological process;response to stimulus	cytoplasm;membrane;nucleus	catalytic activity;motor activity;protein binding;structural molecule activity	Pf00038, Pf00932, Pf01576, Pf09726, Pf10186, Pf12128
G3V7U4	Lamin-B1 OS=Rattus norvegicus GN=Lmnb1 PE=1 SV=1	3	regulation of biological process	membrane;nucleus	catalytic activity;motor activity;protein binding;structural molecule activity	Pf00038, Pf00932, Pf01576, Pf09726, Pf10186, Pf12128
A0A0G2JSU3	Protein SET OS=Rattus norvegicus GN=Set PE=1 SV=1	3	cell organization and biogenesis;regulation of biological process	cytoplasm;cytosol;endoplasmic reticulum;nucleus	DNA binding	Pf00956
P97584	Prostaglandin reductase 1 OS=Rattus norvegicus GN=Ptgr1 PE=2 SV=3	3	metabolic process;response to stimulus	cytoplasm	catalytic activity;metal ion binding	Pf00107
A0A0G2K0I3	Nicotinamide phosphoribosyltransferase OS=Rattus norvegicus GN=Nampt PE=1 SV=1	3	metabolic process		catalytic activity	Pf04095
Q80Z29	Nicotinamide phosphoribosyltransferase OS=Rattus norvegicus GN=Nampt PE=1 SV=1	3	metabolic process;regulation of biological process;response to stimulus	cytoplasm;extracellular;nucleus	catalytic activity;protein binding	Pf04095
O70592	HnRNP protein (Fragment) OS=Rattus norvegicus GN=Hnrnpa3 PE=2 SV=1	3	metabolic process;transport	cytoplasm;nucleus;spliceosomal complex	nucleotide binding;RNA binding;transporter activity
Q62704	Nonmuscle myosin heavy chain-A (Fragment) OS=Rattus norvegicus GN=Myh9l1 PE=2 SV=1	3	cell differentiation;cell organization and biogenesis;cellular component movement;metabolic process;regulation of biological process;transport	cytoplasm;cytoskeleton;cytosol;membrane;nucleus	catalytic activity;motor activity;nucleotide binding;protein binding;RNA binding;transporter activity	Pf00063
A0A0G2KB77	Uncharacterized protein OS=Rattus norvegicus PE=3 SV=1	3	metabolic process	ribosome	structural molecule activity	Pf00237
A0A0H2UHQ1	60S ribosomal protein L17 OS=Rattus norvegicus GN=Rpl17 PE=1 SV=1	3				Pf00237
F1LZX7	60S ribosomal protein L17 OS=Rattus norvegicus GN=Rpl17 PE=1 SV=2	3				Pf00237
P24049	60S ribosomal protein L17 OS=Rattus norvegicus GN=Rpl17 PE=2 SV=3	3	metabolic process	nucleus;ribosome	RNA binding;structural molecule activity	Pf00237
P62850	40S ribosomal protein S24 OS=Rattus norvegicus GN=Rps24 PE=2 SV=1	3	metabolic process	cytoplasm;membrane;nucleus;ribosome	nucleotide binding;protein binding;RNA binding;structural molecule activity	Pf01282
D3ZFZ8	Protein LOC100912267 OS=Rattus norvegicus GN=Rps24 PE=3 SV=1	3	metabolic process	ribosome	nucleotide binding;structural molecule activity	Pf01282
D4ACJ1	40S ribosomal protein S24 OS=Rattus norvegicus GN=LOC100363469 PE=3 SV=1	3	metabolic process	ribosome	nucleotide binding;structural molecule activity	Pf01282
P48037	Annexin A6 OS=Rattus norvegicus GN=Anxa6 PE=1 SV=2	3	cell organization and biogenesis;cellular homeostasis;regulation of biological process;response to stimulus;transport	cytoplasm;membrane;mitochondrion;nucleus	metal ion binding;nucleotide binding;protein binding;transporter activity	Pf00191
Q6IMZ3	Annexin OS=Rattus norvegicus GN=Anxa6 PE=1 SV=1	3	cell organization and biogenesis;cellular homeostasis;regulation of biological process;response to stimulus;transport	cytoplasm;membrane;mitochondrion;nucleus	metal ion binding;nucleotide binding;protein binding;transporter activity	Pf00191
Q5M9G3	Caprin-1 OS=Rattus norvegicus GN=Caprin1 PE=1 SV=2	3	cell differentiation;regulation of biological process	cytoplasm;cytosol;membrane	RNA binding	Pf12287
A0A0G2K8H0	Caprin-1 OS=Rattus norvegicus GN=Caprin1 PE=1 SV=1	3	regulation of biological process	cytoplasm;cytosol;membrane	RNA binding	Pf12287
Q505J8	Phenylalanine--tRNA ligase alpha subunit OS=Rattus norvegicus GN=Farsa PE=1 SV=1	3	metabolic process	cytoplasm;membrane	catalytic activity;nucleotide binding;RNA binding	Pf00152, Pf01409, Pf08279, Pf12802
M0R735	Heterogeneous nuclear ribonucleoprotein Q OS=Rattus norvegicus GN=Syncrip PE=1 SV=2	3	cell differentiation;metabolic process;regulation of biological process;response to stimulus	cytoplasm;membrane;nucleus;spliceosomal complex	nucleotide binding;RNA binding	Pf00076, Pf13893, Pf14259
Q64599	Hemiferrin OS=Rattus norvegicus GN=LOC286987 PE=2 SV=1	3	cellular homeostasis;transport	extracellular	metal ion binding	Pf00405
A0A0G2K2F6	Uncharacterized protein OS=Rattus norvegicus PE=4 SV=1	3	metabolic process	ribosome	structural molecule activity	Pf00410
A0A0G2JYA6	Uncharacterized protein OS=Rattus norvegicus PE=3 SV=1	3	metabolic process	ribosome	structural molecule activity	Pf00410
P12369	cAMP-dependent protein kinase type II-beta regulatory subunit OS=Rattus norvegicus GN=Prkar2b PE=1 SV=3	3	metabolic process;regulation of biological process;response to stimulus	cytoplasm;membrane	catalytic activity;enzyme regulator activity;nucleotide binding;protein binding	Pf00027, Pf02197
Q5U2T9	FK506 binding protein 5 OS=Rattus norvegicus GN=Fkbp5 PE=1 SV=1	3	metabolic process	membrane;nucleus	catalytic activity;protein binding	Pf00254, Pf00515, Pf07719, Pf13371, Pf13414, Pf13424, Pf13432
P62856	40S ribosomal protein S26 OS=Rattus norvegicus GN=Rps26 PE=3 SV=3	3	metabolic process;regulation of biological process	cytoplasm;membrane;ribosome	RNA binding;structural molecule activity	Pf01283
A0A0G2K743	Uncharacterized protein OS=Rattus norvegicus GN=RGD1562415 PE=4 SV=1	3	metabolic process	ribosome	structural molecule activity	Pf01283
D3Z8D7	Protein LOC100361854 OS=Rattus norvegicus GN=LOC100361854 PE=4 SV=1	3	metabolic process	ribosome	RNA binding;structural molecule activity	Pf01283
Q9JHW0	Proteasome subunit beta type-7 OS=Rattus norvegicus GN=Psmb7 PE=1 SV=1	3	metabolic process	cytoplasm;nucleus;proteasome	catalytic activity	Pf00227, Pf12465
P62198	26S protease regulatory subunit 8 OS=Rattus norvegicus GN=Psmc5 PE=1 SV=1	3	metabolic process;regulation of biological process;response to stimulus	cytoplasm;membrane;nucleus;proteasome	catalytic activity;nucleotide binding;protein binding	Pf00004, Pf00910, Pf01057, Pf01078, Pf05496, Pf06068, Pf06414, Pf07724, Pf07726, Pf07728, Pf13191, Pf13207, Pf13401
D3ZWL6	Adenosylhomocysteinase OS=Rattus norvegicus GN=Ahcyl2 PE=1 SV=3	3	metabolic process;transport	cytosol	catalytic activity	Pf00670, Pf01262, Pf02254, Pf02826, Pf05221
Q811S1	Heterogeneous nuclear ribonucleoprotein R OS=Rattus norvegicus GN=Hnrnpr PE=2 SV=1	3	regulation of biological process	cytoplasm;nucleus;spliceosomal complex	nucleotide binding;RNA binding	Pf00076, Pf13893, Pf14259
Q566E4	Heterogeneous nuclear ribonucleoprotein R OS=Rattus norvegicus GN=Hnrnpr PE=1 SV=1	3	regulation of biological process	cytoplasm;nucleus;spliceosomal complex	nucleotide binding;RNA binding	Pf00076, Pf13893, Pf14259
Q6P9U8	Eukaryotic translation initiation factor 3 subunit H OS=Rattus norvegicus GN=Eif3h PE=1 SV=1	3	cell organization and biogenesis;metabolic process	cytoplasm;membrane	protein binding;RNA binding	Pf01398
D4A269	Uncharacterized protein OS=Rattus norvegicus PE=4 SV=1	3	metabolic process		catalytic activity	Pf00814
F7EQ81	N-acetylglucosamine-6-sulfatase OS=Rattus norvegicus GN=Gns PE=1 SV=1	3				Pf00884, Pf01663
Q32KJ5	N-acetylglucosamine-6-sulfatase OS=Rattus norvegicus GN=Gns PE=1 SV=1	3	metabolic process	vacuole	catalytic activity;metal ion binding	Pf00884, Pf01663
Q5M918	N-acetylglucosamine-6-sulfatase OS=Rattus norvegicus GN=Gns PE=2 SV=1	3	metabolic process	vacuole	catalytic activity;metal ion binding	Pf00884, Pf01663
P62912	60S ribosomal protein L32 OS=Rattus norvegicus GN=Rpl32 PE=1 SV=2	3	metabolic process	membrane;ribosome	RNA binding;structural molecule activity	Pf01655
Q8CFN2	Cell division control protein 42 homolog OS=Rattus norvegicus GN=Cdc42 PE=1 SV=2	3	cell communication;cell differentiation;cell division;cell organization and biogenesis;cellular component movement;metabolic process;regulation of biological process;response to stimulus;transport	cytoplasm;cytoskeleton;cytosol;membrane;vacuole	catalytic activity;nucleotide binding;protein binding	Pf00025, Pf00071, Pf08477
D4AAL7	Protein LOC683904 OS=Rattus norvegicus GN=LOC683904 PE=3 SV=2	3				Pf00276, Pf03939
P63174	60S ribosomal protein L38 OS=Rattus norvegicus GN=Rpl38 PE=1 SV=2	3	cell organization and biogenesis;metabolic process;regulation of biological process	ribosome	RNA binding;structural molecule activity	Pf01781
P53534	Glycogen phosphorylase, brain form (Fragment) OS=Rattus norvegicus GN=Pygb PE=1 SV=3	3	metabolic process	cytoplasm;membrane	catalytic activity;protein binding	Pf00343
G3V6Y6	Alpha-1,4 glucan phosphorylase OS=Rattus norvegicus GN=Pygb PE=1 SV=2	3	metabolic process	cytoplasm;membrane	catalytic activity;protein binding	Pf00343
B2GUZ5	F-actin-capping protein subunit alpha-1 OS=Rattus norvegicus GN=Capza1 PE=1 SV=1	3	cell organization and biogenesis;regulation of biological process	cytoplasm;cytoskeleton;membrane	protein binding	Pf01267
M0R7B4	Protein LOC684828 OS=Rattus norvegicus GN=LOC684828 PE=1 SV=2	3	cell organization and biogenesis;metabolic process;regulation of biological process	chromosome;nucleus	DNA binding;RNA binding	Pf00538
A0A0A0MY14	Protein LOC100359503 OS=Rattus norvegicus GN=LOC100359503 PE=4 SV=1	3	metabolic process	ribosome	structural molecule activity	Pf01200
P62828	GTP-binding nuclear protein Ran OS=Rattus norvegicus GN=Ran PE=1 SV=3	3	cell division;cell organization and biogenesis;metabolic process;regulation of biological process;response to stimulus;transport	chromosome;cytoplasm;endosome;membrane;nucleus	catalytic activity;nucleotide binding;protein binding;RNA binding	Pf00025, Pf00071, Pf08477
M0RCH0	Eukaryotic translation initiation factor 3 subunit I OS=Rattus norvegicus GN=Eif3i PE=1 SV=2	3				Pf00400
P97752	TSH receptor suppressor element-binding protein-1 OS=Rattus sp. PE=2 SV=1	3	regulation of biological process		DNA binding	Pf00313
Q3ZAV2	Uncharacterized protein OS=Rattus norvegicus GN=Ybx1 PE=1 SV=1	3	metabolic process;regulation of biological process	cytoplasm;extracellular;membrane;nucleus;spliceosomal complex	DNA binding;protein binding;RNA binding	Pf00313
P62961	Nuclease-sensitive element-binding protein 1 OS=Rattus norvegicus GN=Ybx1 PE=2 SV=3	3	metabolic process;regulation of biological process	cytoplasm;extracellular;membrane;nucleus;spliceosomal complex	DNA binding;protein binding;RNA binding	Pf00313
M0RBF1	Complement C3 OS=Rattus norvegicus GN=C3 PE=1 SV=1	3	coagulation;defense response;metabolic process;regulation of biological process;response to stimulus	extracellular	enzyme regulator activity;protein binding	Pf00207, Pf01759, Pf01821, Pf01835, Pf07677, Pf07678, Pf07703, Pf10569, Pf11974
M0RBJ7	Complement C3 OS=Rattus norvegicus GN=C3 PE=1 SV=1	3	defense response;metabolic process;regulation of biological process;response to stimulus	extracellular	enzyme regulator activity;protein binding	Pf00207, Pf01759, Pf01821, Pf01835, Pf07677, Pf07678, Pf07703, Pf10569, Pf11974
P01026	Complement C3 OS=Rattus norvegicus GN=C3 PE=1 SV=3	3	coagulation;defense response;metabolic process;regulation of biological process;response to stimulus	extracellular	enzyme regulator activity;protein binding	Pf00207, Pf01759, Pf01821, Pf01835, Pf07677, Pf07678, Pf07703, Pf10569, Pf11974
B0K023	Rpl7 protein (Fragment) OS=Rattus norvegicus GN=Rpl7 PE=2 SV=1	3	metabolic process	cytoplasm;membrane;nucleus;ribosome	DNA binding;protein binding;RNA binding;structural molecule activity	Pf00327, Pf08079
P05426	60S ribosomal protein L7 OS=Rattus norvegicus GN=Rpl7 PE=1 SV=2	3	metabolic process	cytoplasm;membrane;nucleus;ribosome	DNA binding;protein binding;RNA binding;structural molecule activity	Pf00327, Pf08079
D3ZQW7	Uncharacterized protein OS=Rattus norvegicus PE=3 SV=2	3				Pf00333, Pf03719
Q6P9V6	Proteasome subunit alpha type OS=Rattus norvegicus GN=Psma5 PE=1 SV=1	3	metabolic process	cytoplasm;nucleus;proteasome	catalytic activity	Pf00227, Pf10584
D4AE42	Protein Rpl26-ps1 OS=Rattus norvegicus GN=Rpl26-ps1 PE=3 SV=1	3	metabolic process	ribosome	structural molecule activity	Pf00467
Q9ESW0	DNA damage-binding protein 1 OS=Rattus norvegicus GN=Ddb1 PE=1 SV=1	3	cell organization and biogenesis;metabolic process;regulation of biological process;response to stimulus	cytoplasm;nucleus	DNA binding;protein binding	Pf03178, Pf10433
G3V8T4	DNA damage-binding protein 1 OS=Rattus norvegicus GN=Ddb1 PE=1 SV=1	3	cell organization and biogenesis;metabolic process;regulation of biological process;response to stimulus	cytoplasm;nucleus	DNA binding;protein binding	Pf03178, Pf10433
G3V7G8	Glycine--tRNA ligase OS=Rattus norvegicus GN=Gars PE=1 SV=1	3	metabolic process	cytoplasm;mitochondrion	catalytic activity;nucleotide binding;protein binding	Pf00458, Pf00587, Pf03129
Q5I0G4	Glycine--tRNA ligase (Fragment) OS=Rattus norvegicus GN=Gars PE=1 SV=1	3	metabolic process	cytoplasm;mitochondrion	catalytic activity;nucleotide binding;protein binding	Pf00587, Pf03129
P24268	Cathepsin D OS=Rattus norvegicus GN=Ctsd PE=1 SV=1	3	cell organization and biogenesis;metabolic process	extracellular;membrane;mitochondrion;vacuole	catalytic activity	Pf00026, Pf07966, Pf14541, Pf14543
Q6P6T6	Cathepsin D OS=Rattus norvegicus GN=Ctsd PE=1 SV=1	3	cell organization and biogenesis;metabolic process	membrane;mitochondrion;vacuole	catalytic activity	Pf00026, Pf14541, Pf14543
A0A0G2JZM2	Protein Sec23a OS=Rattus norvegicus GN=Sec23a PE=1 SV=1	3	transport		metal ion binding	Pf00626, Pf04810, Pf04811, Pf04815, Pf08033
B5DFC3	Protein Sec23a OS=Rattus norvegicus GN=Sec23a PE=1 SV=1	3	transport	membrane	metal ion binding	Pf00626, Pf04810, Pf04811, Pf04815, Pf08033
A0A0G2K405	cAMP-dependent protein kinase type II-alpha regulatory subunit OS=Rattus norvegicus GN=Prkar2a PE=1 SV=1	3				Pf00027, Pf02197, Pf05758
G3V6T7	Protein disulfide-isomerase A4 OS=Rattus norvegicus GN=Pdia4 PE=1 SV=1	3	cellular homeostasis;metabolic process;regulation of biological process;response to stimulus	cell surface;endoplasmic reticulum;organelle lumen	catalytic activity;metal ion binding;protein binding;RNA binding	Pf00085, Pf01216, Pf13098, Pf13848, Pf13905
P38659	Protein disulfide-isomerase A4 OS=Rattus norvegicus GN=Pdia4 PE=1 SV=2	3	cellular homeostasis;metabolic process;regulation of biological process;response to stimulus	cell surface;endoplasmic reticulum;organelle lumen	catalytic activity;metal ion binding;protein binding;RNA binding	Pf00085, Pf01216, Pf13098, Pf13848, Pf13905
Q6LCA5	CAMP-dependent protein kinase type I regulatory subunit (Fragment) OS=Rattus norvegicus GN=Prkar1a PE=2 SV=1	3	cell organization and biogenesis;cell proliferation;metabolic process;regulation of biological process	cytoplasm;membrane	catalytic activity;enzyme regulator activity;nucleotide binding;protein binding	Pf00027
P09456	cAMP-dependent protein kinase type I-alpha regulatory subunit OS=Rattus norvegicus GN=Prkar1a PE=1 SV=2	3	cell organization and biogenesis;cell proliferation;regulation of biological process;response to stimulus	cytoplasm;membrane	enzyme regulator activity;nucleotide binding;protein binding	Pf00027, Pf02197
Q0ZFS8	Protein LOC100910660 OS=Rattus norvegicus GN=Srsf3 PE=1 SV=1	3		nucleus	nucleotide binding;protein binding;RNA binding	Pf00076, Pf13893, Pf14259
M0R5N4	Prefoldin subunit 4 OS=Rattus norvegicus GN=Pfdn4 PE=1 SV=2	3	metabolic process	cytoplasm;mitochondrion;nucleus	protein binding	Pf01920
D3ZIU9	Protein RGD1560584 OS=Rattus norvegicus GN=RGD1560584 PE=4 SV=2	3	defense response;response to stimulus	nucleus	DNA binding;protein binding	Pf00505, Pf09011
P62193	26S protease regulatory subunit 4 OS=Rattus norvegicus GN=Psmc1 PE=2 SV=1	3	metabolic process;regulation of biological process;response to stimulus	cytoplasm;membrane;nucleus;proteasome	catalytic activity;nucleotide binding;protein binding;RNA binding	Pf00004, Pf00910, Pf01078, Pf05496, Pf05673, Pf05729, Pf07724, Pf07726, Pf07728, Pf13191, Pf13401
D3ZLG3	Uncharacterized protein OS=Rattus norvegicus PE=4 SV=2	3				Pf00505, Pf09011
G3V7Q7	IQ motif containing GTPase activating protein 1 (Predicted), isoform CRA_b OS=Rattus norvegicus GN=Iqgap1 PE=1 SV=1	3	cell growth;regulation of biological process;response to stimulus	cytoplasm;cytoskeleton;membrane;nucleus	enzyme regulator activity;protein binding	Pf00307, Pf00616, Pf03836, Pf11016
F1LTW8	Protein RGD1563705 OS=Rattus norvegicus GN=RGD1563705 PE=3 SV=2	3	metabolic process	ribosome	structural molecule activity	Pf00164
D4A9Q3	Protein RGD1563570 OS=Rattus norvegicus GN=RGD1563570 PE=3 SV=1	3	metabolic process	ribosome	structural molecule activity	Pf00164
G3V712	Keratin complex 2, basic, gene 7, isoform CRA_a OS=Rattus norvegicus GN=Krt7 PE=1 SV=1	3	cell organization and biogenesis;transport	cytoplasm;cytoskeleton;Golgi;nucleus	catalytic activity;motor activity;protein binding;structural molecule activity	Pf00038, Pf01576, Pf02970, Pf04111, Pf06160, Pf06548, Pf07888, Pf07926, Pf08317, Pf10147, Pf10473, Pf10498, Pf12128, Pf12137, Pf13166, Pf13514
Q6IG12	Keratin, type II cytoskeletal 7 OS=Rattus norvegicus GN=Krt7 PE=3 SV=1	3	cell organization and biogenesis;transport	cytoplasm;cytoskeleton;nucleus	catalytic activity;motor activity;structural molecule activity	Pf00038, Pf01576, Pf06160, Pf07926, Pf08317, Pf11559, Pf12128, Pf12137, Pf13166, Pf13514
Q80WH8	Cytokeratin-8 OS=Rattus sp. PE=2 SV=1	3	cell death;cell differentiation;cell organization and biogenesis;regulation of biological process;response to stimulus	cytoplasm;membrane;nucleus	catalytic activity;motor activity;protein binding;structural molecule activity	Pf00038, Pf01576, Pf10186, Pf13166
Q10758	Keratin, type II cytoskeletal 8 OS=Rattus norvegicus GN=Krt8 PE=1 SV=3	3	cell death;cell differentiation;cell organization and biogenesis;regulation of biological process;response to stimulus	cytoplasm;membrane;nucleus	catalytic activity;motor activity;protein binding;structural molecule activity	Pf00038, Pf01576, Pf10186, Pf13166
Q63228	Glia maturation factor beta OS=Rattus norvegicus GN=Gmfb PE=1 SV=2	3	regulation of biological process;response to stimulus		protein binding	Pf00241
A0A0G2JXD0	RCG63708 OS=Rattus norvegicus GN=rCG_63708 PE=4 SV=1	3	metabolic process	ribosome	RNA binding;structural molecule activity	Pf00347
F1M7A9	Protein RGD1561928 OS=Rattus norvegicus GN=RGD1561928 PE=4 SV=2	3				Pf00347
P23514	Coatomer subunit beta OS=Rattus norvegicus GN=Copb1 PE=1 SV=1	3	transport	cytoplasm;endoplasmic reticulum;Golgi;membrane	protein binding;structural molecule activity	Pf01602, Pf07718, Pf14806
B5DF03	Peptidyl-prolyl cis-trans isomerase (Fragment) OS=Rattus norvegicus GN=Fkbp3 PE=2 SV=1	3	metabolic process	membrane;nucleus	catalytic activity;RNA binding	Pf00254
G3V6L9	Peptidyl-prolyl cis-trans isomerase OS=Rattus norvegicus GN=Fkbp3 PE=1 SV=1	3	metabolic process	membrane;nucleus	catalytic activity;RNA binding	Pf00254
Q920P0	L-xylulose reductase OS=Rattus norvegicus GN=Dcxr PE=1 SV=1	3	cell organization and biogenesis;metabolic process	membrane;nucleus	catalytic activity	Pf00106, Pf13561
Q2PQA9	Kinesin-1 heavy chain OS=Rattus norvegicus GN=Kif5b PE=1 SV=1	3	cell differentiation;cell organization and biogenesis;cellular component movement;metabolic process;regulation of biological process;transport	cytoplasm;cytoskeleton;membrane;nucleus	catalytic activity;motor activity;nucleotide binding;protein binding;transporter activity	Pf00225, Pf01576, Pf02463, Pf03999, Pf04111, Pf04156, Pf05483, Pf05557, Pf05622, Pf06160, Pf07888, Pf10174, Pf12128, Pf13514, Pf13851, Pf14915
Q63270	Cytoplasmic aconitate hydratase OS=Rattus norvegicus GN=Aco1 PE=1 SV=1	3	cellular homeostasis;metabolic process;regulation of biological process;response to stimulus;transport	cytoplasm;cytosol;endoplasmic reticulum;Golgi;mitochondrion	catalytic activity;metal ion binding;RNA binding	Pf00330, Pf00694
Q4V8Q3	Ssb protein OS=Rattus norvegicus GN=Ssb PE=2 SV=1	3	metabolic process	nucleus	nucleotide binding;RNA binding	Pf00076, Pf05383, Pf14259
B5DFC1	Vps35 protein (Fragment) OS=Rattus norvegicus GN=Vps35 PE=2 SV=1	3	regulation of biological process;transport	cytoplasm;cytosol;endosome;membrane	transporter activity	Pf03635
G3V8A5	Protein Vps35 OS=Rattus norvegicus GN=Vps35 PE=1 SV=1	3	regulation of biological process;transport	cytoplasm;cytosol;endosome;membrane	transporter activity	Pf03635
Q6TUH8	LRRGT00066 OS=Rattus norvegicus GN=LOC306079 PE=2 SV=1	3	metabolic process	ribosome	RNA binding;structural molecule activity	Pf01929
P63312	Thymosin beta-10 OS=Rattus norvegicus GN=Tmsb10 PE=1 SV=2	3	cell organization and biogenesis;regulation of biological process	cytoplasm;cytoskeleton	protein binding
O89049	Thioredoxin reductase 1, cytoplasmic OS=Rattus norvegicus GN=Txnrd1 PE=1 SV=5	3	cell organization and biogenesis;cell proliferation;cellular homeostasis;metabolic process;regulation of biological process;response to stimulus	cytoplasm;cytosol;mitochondrion;nucleus	antioxidant activity;catalytic activity;metal ion binding;nucleotide binding;protein binding	Pf00070, Pf02852, Pf07992, Pf13738
R9PXU4	Thioredoxin reductase 1, cytoplasmic OS=Rattus norvegicus GN=Txnrd1 PE=1 SV=1	3	cell organization and biogenesis;cell proliferation;cellular homeostasis;metabolic process;regulation of biological process;response to stimulus	cytoplasm;cytosol;mitochondrion;nucleus	antioxidant activity;catalytic activity;metal ion binding;nucleotide binding;protein binding	Pf00070, Pf02852, Pf07992, Pf13738
Q6AYT3	tRNA-splicing ligase RtcB homolog OS=Rattus norvegicus GN=Rtcb PE=2 SV=1	3	metabolic process	cytoplasm;membrane;nucleus	catalytic activity;metal ion binding;nucleotide binding;protein binding;RNA binding	Pf01139
D3ZNM1	Protein RGD1562755 OS=Rattus norvegicus GN=RGD1562755 PE=3 SV=1	3	metabolic process	ribosome	nucleotide binding;structural molecule activity	Pf00276, Pf03939
D3ZFK7	Protein LOC690335 OS=Rattus norvegicus GN=LOC690335 PE=3 SV=2	3	cell organization and biogenesis;metabolic process	ribosome	nucleotide binding;RNA binding;structural molecule activity	Pf00276, Pf03939
D3ZRA9	Uncharacterized protein OS=Rattus norvegicus PE=4 SV=2	3	metabolic process	ribosome	structural molecule activity	Pf01157
Q5XIG8	Serine-threonine kinase receptor-associated protein OS=Rattus norvegicus GN=Strap PE=1 SV=1	3	cell organization and biogenesis;metabolic process;regulation of biological process	cytoplasm;cytosol;nucleus	protein binding;RNA binding	Pf00400
M0RB67	Protein Ppidl1 OS=Rattus norvegicus GN=Ppidl1 PE=4 SV=2	3				Pf00160, Pf00515, Pf07719, Pf13414, Pf13424, Pf13432, Pf14559
Q6PDV7	60S ribosomal protein L10 OS=Rattus norvegicus GN=Rpl10 PE=1 SV=3	3	cell organization and biogenesis;metabolic process	cytoplasm;endoplasmic reticulum;membrane;ribosome	RNA binding;structural molecule activity	Pf00252
P30835	ATP-dependent 6-phosphofructokinase, liver type OS=Rattus norvegicus GN=Pfkl PE=1 SV=3	3	cell organization and biogenesis;metabolic process;regulation of biological process;response to stimulus	cytoplasm;cytosol;membrane	catalytic activity;metal ion binding;nucleotide binding;protein binding	Pf00365
Q6P783	ATP-dependent 6-phosphofructokinase OS=Rattus norvegicus GN=Pfkl PE=2 SV=1	3	cell organization and biogenesis;metabolic process;regulation of biological process;response to stimulus	cytoplasm;cytosol;membrane	catalytic activity;metal ion binding;nucleotide binding;protein binding	Pf00365
F1LPH1	Calpastatin OS=Rattus norvegicus GN=Cast PE=1 SV=1	3	cell differentiation;regulation of biological process	cytoplasm;cytosol;endoplasmic reticulum;membrane;nucleus	enzyme regulator activity;protein binding;RNA binding	Pf00748
A0A0G2JSY2	Calpastatin OS=Rattus norvegicus GN=Cast PE=1 SV=1	3	cell differentiation;regulation of biological process	cytoplasm;cytosol;endoplasmic reticulum;membrane;nucleus	enzyme regulator activity;protein binding;RNA binding	Pf00748
P27321	Calpastatin OS=Rattus norvegicus GN=Cast PE=1 SV=3	3	cell differentiation;regulation of biological process	cytoplasm;cytosol;endoplasmic reticulum;membrane;nucleus	enzyme regulator activity;protein binding;RNA binding	Pf00748
D3ZL24	Calpastatin OS=Rattus norvegicus GN=Cast PE=1 SV=2	3	cell differentiation;regulation of biological process	cytoplasm;cytosol;endoplasmic reticulum;membrane;nucleus	enzyme regulator activity;protein binding;RNA binding	Pf00748
D3ZLH9	Protein LOC680385 OS=Rattus norvegicus GN=LOC680385 PE=4 SV=1	3	metabolic process	nucleus	nucleotide binding;RNA binding	Pf00076, Pf05383, Pf08777, Pf14259
P51583	Multifunctional protein ADE2 OS=Rattus norvegicus GN=Paics PE=1 SV=3	3	metabolic process	cytosol;membrane	catalytic activity;nucleotide binding;protein binding	Pf00731, Pf01259
D4A7B4	Protein LOC100360611 OS=Rattus norvegicus GN=LOC100360611 PE=4 SV=1	3	metabolic process	ribosome	structural molecule activity	Pf01157
D3ZQ96	Protein LOC102550668 OS=Rattus norvegicus GN=LOC102550668 PE=1 SV=1	3	metabolic process	ribosome	structural molecule activity	Pf01157
G3V9U0	Acyl-CoA synthetase short-chain family member 2 (Predicted) OS=Rattus norvegicus GN=Acss2 PE=1 SV=1	3	metabolic process	cytoplasm;nucleus	catalytic activity	Pf00501, Pf13193
B1WC11	Acyl-CoA synthetase short-chain family member 2 OS=Rattus norvegicus GN=Acss2 PE=2 SV=1	3	metabolic process	cytoplasm	catalytic activity	Pf00501, Pf13193
M0RBD4	Uncharacterized protein OS=Rattus norvegicus PE=4 SV=2	3				Pf00347
A0A0G2K756	Acyl-Coenzyme A binding domain containing 3 OS=Rattus norvegicus GN=Acbd3 PE=1 SV=1	3	metabolic process;transport	Golgi;membrane;mitochondrion	protein binding	Pf00373, Pf00887, Pf13897
G3V6E4	Golgi resident protein GCP60 OS=Rattus norvegicus GN=Acbd3 PE=1 SV=2	3				Pf00373, Pf00887, Pf13897
Q5XI18	Acyl-Coenzyme A binding domain containing 3 OS=Rattus norvegicus GN=Acbd3 PE=2 SV=1	3	metabolic process;transport	Golgi;membrane;mitochondrion	protein binding	Pf00373, Pf00887, Pf13897
A0A0G2JYG9	60S ribosomal protein L13 OS=Rattus norvegicus PE=3 SV=1	3	metabolic process	ribosome	structural molecule activity	Pf01294
Q4V8H5	Aspartyl aminopeptidase OS=Rattus norvegicus GN=Dnpep PE=1 SV=1	3	metabolic process	cytoplasm;nucleus	catalytic activity;metal ion binding	Pf02127
P11884	Aldehyde dehydrogenase, mitochondrial OS=Rattus norvegicus GN=Aldh2 PE=1 SV=1	3	metabolic process;regulation of biological process;response to stimulus	mitochondrion;organelle lumen	catalytic activity;nucleotide binding;protein binding	Pf00171
F1LN88	Aldehyde dehydrogenase, mitochondrial OS=Rattus norvegicus GN=Aldh2 PE=1 SV=2	3	metabolic process;regulation of biological process;response to stimulus	mitochondrion;organelle lumen	catalytic activity;nucleotide binding;protein binding	Pf00171
A0A0G2K099	Uncharacterized protein OS=Rattus norvegicus PE=1 SV=1	3	metabolic process;transport		catalytic activity;nucleotide binding;transporter activity	Pf00006, Pf00306, Pf02874
D3ZW55	Inosine triphosphate pyrophosphatase OS=Rattus norvegicus GN=Itpa PE=3 SV=1	3	cell organization and biogenesis;metabolic process	cytoplasm	catalytic activity;metal ion binding;nucleotide binding	Pf01725
Q6IN22	Cathepsin B OS=Rattus norvegicus GN=Ctsb PE=1 SV=1	3	cell differentiation;metabolic process;regulation of biological process;response to stimulus	cell surface;cytoplasm;extracellular;membrane;mitochondrion;vacuole	catalytic activity;protein binding	Pf00112, Pf08127
P00787	Cathepsin B OS=Rattus norvegicus GN=Ctsb PE=1 SV=2	3	cell differentiation;metabolic process;regulation of biological process;response to stimulus	cell surface;cytoplasm;extracellular;membrane;mitochondrion;vacuole	catalytic activity;protein binding	Pf00112, Pf08127
P06214	Delta-aminolevulinic acid dehydratase OS=Rattus norvegicus GN=Alad PE=1 SV=1	3	cell organization and biogenesis;metabolic process;response to stimulus	cytosol;nucleus	catalytic activity;metal ion binding;protein binding	Pf00490
F1LQT3	Rho-associated protein kinase OS=Rattus norvegicus GN=Rock2 PE=1 SV=3	3				Pf00038, Pf00069, Pf00130, Pf01576, Pf01636, Pf02185, Pf04111, Pf05557, Pf05622, Pf06160, Pf07714, Pf07888, Pf08912, Pf09726, Pf09731, Pf11559, Pf12128, Pf12718, Pf12795, Pf13094, Pf14531
A0A0G2K5N6	Rho-associated protein kinase OS=Rattus norvegicus GN=Rock2 PE=1 SV=1	3	cell organization and biogenesis;metabolic process;regulation of biological process;response to stimulus	cytoplasm;cytoskeleton;membrane;nucleus	catalytic activity;metal ion binding;motor activity;nucleotide binding;protein binding;RNA binding	Pf00038, Pf00069, Pf00130, Pf01576, Pf01636, Pf02185, Pf04111, Pf05557, Pf05622, Pf06160, Pf07714, Pf07888, Pf08912, Pf09726, Pf09731, Pf11559, Pf12128, Pf12718, Pf12795, Pf13094, Pf14531
Q62868	Rho-associated protein kinase 2 OS=Rattus norvegicus GN=Rock2 PE=1 SV=2	3	cell organization and biogenesis;metabolic process;regulation of biological process;response to stimulus	cytoplasm;cytoskeleton;membrane;nucleus	catalytic activity;metal ion binding;motor activity;nucleotide binding;protein binding;RNA binding	Pf00038, Pf00069, Pf00130, Pf01576, Pf01636, Pf02185, Pf04111, Pf05557, Pf05622, Pf06160, Pf07714, Pf07888, Pf08912, Pf09726, Pf09731, Pf11559, Pf12128, Pf12718, Pf12795, Pf13094, Pf14531
Q99MI4	Non-erythrocyte beta-spectrin (Fragment) OS=Rattus norvegicus PE=2 SV=1	3	cell organization and biogenesis;metabolic process;regulation of biological process;transport	cytoplasm;cytoskeleton;membrane;nucleus	protein binding;RNA binding;structural molecule activity	Pf00435
Q5PPP1	Clathrin, light polypeptide (Lca), isoform CRA_d OS=Rattus norvegicus GN=Clta PE=2 SV=1	3	transport	membrane	protein binding;structural molecule activity	Pf01086
F1MA79	Slit homolog 2 protein OS=Rattus norvegicus GN=Slit2 PE=4 SV=2	3	cell death;cell growth;cell organization and biogenesis;cellular component movement;regulation of biological process;response to stimulus	cell surface;cytoplasm;extracellular;membrane	enzyme regulator activity;metal ion binding;protein binding;receptor activity;signal transducer activity	Pf00008, Pf00054, Pf01462, Pf02210, Pf12799, Pf13855, Pf14580
A0A0G2KA49	Slit homolog 2 protein OS=Rattus norvegicus GN=Slit2 PE=4 SV=1	3		extracellular	metal ion binding	Pf00008, Pf00054, Pf01462, Pf02210, Pf12799, Pf13855, Pf14580
Q7TP92	Ab1-196 OS=Rattus norvegicus PE=2 SV=1	3			nucleotide binding
G3V940	Coronin OS=Rattus norvegicus GN=Coro1b PE=1 SV=1	3	cell organization and biogenesis;cellular component movement;regulation of biological process;response to stimulus	cytoplasm;cytoskeleton;cytosol;membrane	protein binding	Pf00400, Pf08953, Pf08954
A0A0G2K0M6	60S ribosomal protein L22 OS=Rattus norvegicus GN=Rpl22 PE=4 SV=1	3	metabolic process	ribosome	structural molecule activity	Pf01776
A0A0G2K3V2	Aflatoxin B1 aldehyde reductase member 2 OS=Rattus norvegicus GN=Akr7a2 PE=1 SV=1	3				Pf00248
Q8CG45	Aflatoxin B1 aldehyde reductase member 2 OS=Rattus norvegicus GN=Akr7a2 PE=1 SV=2	3	metabolic process	cytoplasm;Golgi;mitochondrion	catalytic activity	Pf00248
A0A0A0MXY9	Aflatoxin B1 aldehyde reductase member 2 OS=Rattus norvegicus GN=Akr7a2 PE=1 SV=1	3	metabolic process	mitochondrion	catalytic activity	Pf00248
Q07205	Eukaryotic translation initiation factor 5 OS=Rattus norvegicus GN=Eif5 PE=1 SV=1	3	metabolic process;regulation of biological process	cytoplasm;membrane;nucleus	nucleotide binding;protein binding;RNA binding	Pf01873, Pf02020
B5DEY8	Protein Snx6 OS=Rattus norvegicus GN=Snx6 PE=1 SV=1	3	cell communication;cell organization and biogenesis;regulation of biological process;transport	cytoplasm;endosome;membrane	protein binding	Pf00787, Pf03114, Pf09325
F1M978	Inositol monophosphatase 1 OS=Rattus norvegicus GN=Impa1 PE=1 SV=1	3	metabolic process;regulation of biological process;response to stimulus	cytoplasm;mitochondrion;nucleus	catalytic activity;protein binding	Pf00459
P97697	Inositol monophosphatase 1 OS=Rattus norvegicus GN=Impa1 PE=1 SV=2	3	metabolic process;regulation of biological process;response to stimulus	cytoplasm	catalytic activity;metal ion binding;protein binding	Pf00459
D4A5N7	Protein RGD1559708 OS=Rattus norvegicus GN=RGD1559708 PE=4 SV=1	3	cell organization and biogenesis		RNA binding;structural molecule activity	Pf03501
Q04462	Valine--tRNA ligase OS=Rattus norvegicus GN=Vars PE=2 SV=2	3	metabolic process;regulation of biological process	cytoplasm;cytosol;mitochondrion	catalytic activity;nucleotide binding	Pf00043, Pf00133, Pf08264, Pf09334, Pf13603
B2RYP6	LUC7-like 2 (S. cerevisiae) OS=Rattus norvegicus GN=Luc7l2 PE=1 SV=1	3	cell organization and biogenesis	spliceosomal complex	protein binding;RNA binding	Pf03194
A0A0G2JTN5	UMP-CMP kinase OS=Rattus norvegicus GN=Cmpk1 PE=1 SV=1	3	metabolic process	cytoplasm;nucleus	catalytic activity;nucleotide binding	Pf00406, Pf02223, Pf13207, Pf13238, Pf13521, Pf13671
A0A0G2JSJ2	UMP-CMP kinase OS=Rattus norvegicus GN=Cmpk1 PE=1 SV=1	3	metabolic process	cytoplasm;nucleus	catalytic activity;nucleotide binding	Pf00406, Pf02223, Pf13207, Pf13238, Pf13521, Pf13671
A0A0G2K911	NSFL1 cofactor p47 OS=Rattus norvegicus GN=Nsfl1c PE=1 SV=1	3				Pf00789, Pf08059
O35987	NSFL1 cofactor p47 OS=Rattus norvegicus GN=Nsfl1c PE=1 SV=1	3	cell organization and biogenesis;metabolic process;regulation of biological process	chromosome;cytoplasm;cytoskeleton;cytosol;Golgi;membrane;nucleus	enzyme regulator activity;protein binding	Pf00789, Pf08059, Pf14555
Q6IRK9	Carboxypeptidase Q OS=Rattus norvegicus GN=Cpq PE=1 SV=1	3	metabolic process	cytoplasm;endoplasmic reticulum;extracellular;Golgi;vacuole	catalytic activity;metal ion binding;protein binding	Pf04389
Q63747	Small nuclear ribonucleoprotein-associated protein OS=Rattus norvegicus GN=Snrpn PE=3 SV=1	3	metabolic process;response to stimulus	cytoplasm;nucleus;spliceosomal complex	RNA binding	Pf01423
P17136	Small nuclear ribonucleoprotein-associated protein B (Fragment) OS=Rattus norvegicus GN=Snrpb PE=2 SV=1	3	cell organization and biogenesis;metabolic process;regulation of biological process	cytoplasm;cytosol;nucleus;spliceosomal complex	RNA binding	Pf01423
B0BN51	Small nuclear ribonucleoprotein-associated protein OS=Rattus norvegicus GN=Snrpb PE=2 SV=1	3	cell organization and biogenesis;metabolic process;regulation of biological process	cytoplasm;cytosol;nucleus;spliceosomal complex	RNA binding	Pf01423
P63164	Small nuclear ribonucleoprotein-associated protein N OS=Rattus norvegicus GN=Snrpn PE=2 SV=1	3	metabolic process;response to stimulus	cytoplasm;nucleus;spliceosomal complex	RNA binding	Pf01423
P41498	Low molecular weight phosphotyrosine protein phosphatase OS=Rattus norvegicus GN=Acp1 PE=1 SV=3	3	cell communication;metabolic process	cytoplasm	catalytic activity;protein binding	Pf01451
Z4YNF4	Low molecular weight phosphotyrosine protein phosphatase OS=Rattus norvegicus GN=Acp1 PE=1 SV=1	3	cell communication;metabolic process	cytoplasm	catalytic activity;protein binding	Pf01451
Q99J82	Integrin-linked protein kinase OS=Rattus norvegicus GN=Ilk PE=2 SV=1	3	cell organization and biogenesis;cellular component movement;metabolic process;regulation of biological process;response to stimulus	cytoplasm;membrane	catalytic activity;nucleotide binding;protein binding;signal transducer activity	Pf00023, Pf00069, Pf07714, Pf12796, Pf13606, Pf13637, Pf13857
P35427	60S ribosomal protein L13a OS=Rattus norvegicus GN=Rpl13a PE=1 SV=2	3	cellular component movement;metabolic process;regulation of biological process;response to stimulus	cytoplasm;membrane;nucleus;ribosome	RNA binding;structural molecule activity	Pf00572
Q5RK10	60S ribosomal protein L13a OS=Rattus norvegicus GN=Rpl13a PE=1 SV=1	3	cellular component movement;metabolic process;regulation of biological process;response to stimulus	cytoplasm;membrane;nucleus;ribosome	RNA binding;structural molecule activity	Pf00572
Q4FZT9	26S proteasome non-ATPase regulatory subunit 2 OS=Rattus norvegicus GN=Psmd2 PE=1 SV=1	3	metabolic process;regulation of biological process	membrane;nucleus;proteasome	catalytic activity;enzyme regulator activity	Pf01851
F1M6F4	Protein LOC100912210 OS=Rattus norvegicus GN=LOC100912210 PE=4 SV=1	3				Pf03297
P63331	Serine/threonine-protein phosphatase 2A catalytic subunit alpha isoform OS=Rattus norvegicus GN=Ppp2ca PE=1 SV=1	3	cell organization and biogenesis;cellular homeostasis;metabolic process;regulation of biological process;response to stimulus	chromosome;cytoplasm;cytoskeleton;cytosol;membrane;nucleus	catalytic activity;metal ion binding;protein binding	Pf00149
P62716	Serine/threonine-protein phosphatase 2A catalytic subunit beta isoform OS=Rattus norvegicus GN=Ppp2cb PE=2 SV=1	3	cell organization and biogenesis;metabolic process;regulation of biological process;response to stimulus	chromosome;cytoplasm;cytoskeleton;nucleus	catalytic activity;metal ion binding;protein binding	Pf00149
D4ADF5	Protein LOC100912106 OS=Rattus norvegicus GN=Pdcd5 PE=1 SV=1	3	regulation of biological process;response to stimulus	cytoplasm;nucleus	DNA binding;enzyme regulator activity;protein binding	Pf01984
D4AC36	Eukaryotic translation initiation factor 3 subunit F OS=Rattus norvegicus GN=Eif3f PE=1 SV=3	3	cell organization and biogenesis;metabolic process;regulation of biological process	membrane	catalytic activity;protein binding;RNA binding	Pf01398, Pf13012
Q66HA8	Heat shock protein 105 kDa OS=Rattus norvegicus GN=Hsph1 PE=1 SV=1	3	metabolic process;regulation of biological process;response to stimulus	cytoplasm;cytosol;nucleus	nucleotide binding;protein binding	Pf00012
P50503	Hsc70-interacting protein OS=Rattus norvegicus GN=St13 PE=1 SV=1	3	cell organization and biogenesis;metabolic process;regulation of biological process	cytoplasm;cytosol	nucleotide binding;protein binding	Pf00515, Pf13371, Pf13414, Pf13424, Pf13431, Pf13432
Q498T5	Gsta3 protein OS=Rattus norvegicus GN=Gsta3 PE=2 SV=1	3	metabolic process	cytoplasm	catalytic activity;protein binding	Pf00043, Pf02798
A0A096MJE3	Protein Gspt2 OS=Rattus norvegicus GN=Gspt2 PE=1 SV=1	3	metabolic process		catalytic activity;nucleotide binding;RNA binding	Pf00009, Pf03143, Pf03144, Pf07145
Q5XI73	Rho GDP-dissociation inhibitor 1 OS=Rattus norvegicus GN=Arhgdia PE=1 SV=1	3	regulation of biological process;response to stimulus	cytoplasm;cytosol;membrane;nucleus	enzyme regulator activity;protein binding	Pf02115
Q794E4	Heterogeneous nuclear ribonucleoprotein F OS=Rattus norvegicus GN=Hnrnpf PE=1 SV=3	3	metabolic process;regulation of biological process	cytoplasm;membrane;nucleus;spliceosomal complex	nucleotide binding;protein binding;RNA binding	Pf00076, Pf08080, Pf14259
A0A0G2K1W1	Protein Rab11fip5 OS=Rattus norvegicus GN=Rab11fip5 PE=1 SV=1	3	transport	cytoplasm;endosome;mitochondrion	protein binding	Pf09457
A0A0G2JSK5	Integrin beta 1 (Fibronectin receptor beta) OS=Rattus norvegicus GN=Itgb1 PE=1 SV=1	3	cell communication;cell differentiation;cell growth;cell organization and biogenesis;cellular component movement;cellular homeostasis;metabolic process;regulation of biological process;response to stimulus;transport	cell surface;cytoplasm;endosome;membrane	catalytic activity;metal ion binding;protein binding;receptor activity	Pf00362, Pf07965, Pf08725
P49134	Integrin beta-1 OS=Rattus norvegicus GN=Itgb1 PE=2 SV=1	3	cell communication;cell differentiation;cell growth;cell organization and biogenesis;cellular component movement;cellular homeostasis;development;metabolic process;regulation of biological process;response to stimulus;transport	cell surface;cytoplasm;endosome;membrane	metal ion binding;protein binding;receptor activity	Pf00362, Pf07965, Pf08725
Q5FVM2	Glucose-6-phosphatase OS=Rattus norvegicus GN=Psme3 PE=1 SV=1	3	metabolic process;regulation of biological process	cytoplasm;membrane;nucleus;proteasome	catalytic activity;enzyme regulator activity;protein binding	Pf02251, Pf02252
F1M5V2	Protein Glipr2 OS=Rattus norvegicus GN=Glipr2 PE=1 SV=3	3	regulation of biological process	membrane	protein binding	Pf00188
A0A0G2K3G4	Uncharacterized protein OS=Rattus norvegicus PE=4 SV=1	3			nucleotide binding	Pf00076, Pf13893, Pf14259
F1M1M2	Protein RGD1563220 OS=Rattus norvegicus GN=RGD1563220 PE=4 SV=3	3				Pf01248
P18757	Cystathionine gamma-lyase OS=Rattus norvegicus GN=Cth PE=1 SV=2	3	cell organization and biogenesis;metabolic process;regulation of biological process	cytoplasm;nucleus	catalytic activity;protein binding	Pf00155, Pf00266, Pf01041, Pf01053, Pf01212, Pf06838
Q5RJK5	Chromobox homolog 3 (HP1 gamma homolog, Drosophila) OS=Rattus norvegicus GN=Cbx3 PE=1 SV=1	3	regulation of biological process;response to stimulus	chromosome;nucleus	DNA binding;protein binding	Pf00385, Pf01393
A0A0G2K095	Protein Rdx OS=Rattus norvegicus GN=Rdx PE=1 SV=1	3		cytoplasm;cytoskeleton	protein binding	Pf00373, Pf09379, Pf09380
D3ZZM8	Protein LOC680432 OS=Rattus norvegicus GN=LOC680432 PE=3 SV=1	3	metabolic process		catalytic activity;nucleotide binding	Pf00763, Pf01268, Pf02882
A0A096MKG7	Protein Snx12 (Fragment) OS=Rattus norvegicus GN=Snx12 PE=1 SV=1	3				Pf00787
Q9ET33	Heterogeneous nuclear ribonucleoprotein hnRNP-L (Fragment) OS=Rattus norvegicus GN=Hnrnpl PE=2 SV=1	3	cell communication;metabolic process;regulation of biological process;response to stimulus	cytoplasm;cytosol;membrane;nucleus	DNA binding;nucleotide binding;protein binding;RNA binding
F1LRB8	S-adenosylmethionine synthase OS=Rattus norvegicus GN=LOC100363915 PE=1 SV=2	3	metabolic process		catalytic activity;metal ion binding;nucleotide binding	Pf00438, Pf02772, Pf02773
P18298	S-adenosylmethionine synthase isoform type-2 OS=Rattus norvegicus GN=Mat2a PE=1 SV=1	3	metabolic process;response to stimulus	cytosol	catalytic activity;metal ion binding;nucleotide binding	Pf00438, Pf02772, Pf02773
Q6P688	S-adenosylmethionine synthase OS=Rattus norvegicus GN=Mat2a PE=1 SV=1	3	metabolic process;response to stimulus	cytosol	catalytic activity;metal ion binding;nucleotide binding	Pf00438, Pf02772, Pf02773
B2RYQ8	60S ribosomal protein L36a OS=Rattus norvegicus GN=Rpl36a PE=1 SV=1	3	metabolic process;response to stimulus	cytoplasm;ribosome	RNA binding;structural molecule activity	Pf00935
P62845	40S ribosomal protein S15 OS=Rattus norvegicus GN=Rps15 PE=1 SV=2	3	cell differentiation;cell organization and biogenesis;metabolic process;transport	cytoplasm;membrane;ribosome	RNA binding;structural molecule activity	Pf00203
Q6AXW2	Protein Tmod3 OS=Rattus norvegicus GN=Tmod3 PE=1 SV=1	3	cell organization and biogenesis;regulation of biological process	cytoskeleton	protein binding	Pf03250
P11232	Thioredoxin OS=Rattus norvegicus GN=Txn PE=1 SV=2	3	cellular homeostasis;metabolic process;regulation of biological process;response to stimulus;transport	cytoplasm;cytosol;extracellular;mitochondrion;nucleus	antioxidant activity;catalytic activity;protein binding;RNA binding	Pf00085, Pf13098, Pf13899, Pf13905
R4GNK3	Thioredoxin OS=Rattus norvegicus GN=Txn1 PE=1 SV=1	3	cellular homeostasis;metabolic process;regulation of biological process;response to stimulus	cytoplasm;cytosol;mitochondrion;nucleus	catalytic activity	Pf00085, Pf13098, Pf13899, Pf13905
D3ZKU5	Protein RGD1564839 OS=Rattus norvegicus GN=RGD1564839 PE=4 SV=1	3	metabolic process	ribosome	RNA binding;structural molecule activity	Pf01198
A0A0G2K7E3	Uncharacterized protein OS=Rattus norvegicus PE=4 SV=1	3	metabolic process	ribosome	structural molecule activity	Pf01198
D3ZX87	Protein LOC100910017 OS=Rattus norvegicus GN=LOC100910017 PE=4 SV=2	3				Pf01198
P62902	60S ribosomal protein L31 OS=Rattus norvegicus GN=Rpl31 PE=2 SV=1	3	metabolic process	membrane;ribosome	RNA binding;structural molecule activity	Pf01198
P0C5W1	Microtubule-associated protein 1S OS=Rattus norvegicus GN=Map1s PE=1 SV=1	3	cell death;cell organization and biogenesis;metabolic process;regulation of biological process	cytoplasm;cytoskeleton;cytosol;nucleus	catalytic activity;DNA binding;protein binding
A0A0H2UHQ3	Microtubule-associated protein 1S OS=Rattus norvegicus GN=Map1s PE=1 SV=1	3
D3ZME3	Glyceraldehyde-3-phosphate dehydrogenase OS=Rattus norvegicus PE=3 SV=1	3	metabolic process		catalytic activity	Pf00044, Pf02800
D4A466	Protein RGD1563307 OS=Rattus norvegicus GN=RGD1563307 PE=3 SV=1	3	cell organization and biogenesis	nucleus		Pf00956
D3ZPU6	Protein LOC100909610 OS=Rattus norvegicus GN=LOC100909610 PE=4 SV=1	3	metabolic process	ribosome	structural molecule activity	Pf01157
D4A219	Protein RGD1565159 OS=Rattus norvegicus GN=RGD1565159 PE=4 SV=1	3	metabolic process	ribosome	structural molecule activity	Pf01157
D4A4G9	Protein LOC100364827 OS=Rattus norvegicus GN=RGD1561815 PE=1 SV=2	3	metabolic process	ribosome	structural molecule activity	Pf01157
D3ZEK2	Protein RGD1562923 OS=Rattus norvegicus GN=RGD1562923 PE=1 SV=1	3	metabolic process	ribosome	structural molecule activity	Pf01157
G3V928	Protein Lrp1 OS=Rattus norvegicus GN=Lrp1 PE=1 SV=1	3	cell proliferation;metabolic process;regulation of biological process;response to stimulus;transport	cytoplasm;endosome;membrane	metal ion binding;protein binding;RNA binding	Pf00057, Pf00058, Pf07645, Pf12662, Pf14670
Q4FZY0	EF-hand domain-containing protein D2 OS=Rattus norvegicus GN=Efhd2 PE=1 SV=1	3		membrane	metal ion binding
Q68FS8	Protein Rtcd1 OS=Rattus norvegicus GN=Rtcd1 PE=1 SV=1	3	metabolic process	nucleus	catalytic activity;nucleotide binding;RNA binding	Pf01137, Pf05189
B1WC34	Protein Prkcsh OS=Rattus norvegicus GN=Prkcsh PE=1 SV=1	3	cell organization and biogenesis;metabolic process;regulation of biological process	endoplasmic reticulum;membrane	catalytic activity;metal ion binding;protein binding;RNA binding	Pf07915, Pf12999, Pf13015
A0A0G2K5L9	Protein LOC317165 OS=Rattus norvegicus GN=LOC317165 PE=3 SV=1	3	cell organization and biogenesis	nucleus		Pf00956, Pf08333
Q6QI56	LRRGT00152 OS=Rattus norvegicus GN=LOC317165 PE=2 SV=1	3	cell organization and biogenesis	nucleus		Pf00956, Pf08333
F1M9N4	Protein Mbnl1 OS=Rattus norvegicus GN=Mbnl1 PE=1 SV=2	3	cell differentiation;cell organization and biogenesis;metabolic process;regulation of biological process	cytoplasm;nucleus	metal ion binding;RNA binding
A0A0G2JX72	Protein Mbnl1 OS=Rattus norvegicus GN=Mbnl1 PE=1 SV=1	3	cell differentiation;cell organization and biogenesis;metabolic process;regulation of biological process	cytoplasm;nucleus	metal ion binding;RNA binding
A0A0G2K7X3	Nuclear ubiquitous casein and cyclin-dependent kinase substrate 1 OS=Rattus norvegicus GN=Nucks1 PE=1 SV=1	3
Q9EPJ0	Nuclear ubiquitous casein and cyclin-dependent kinase substrate 1 OS=Rattus norvegicus GN=Nucks1 PE=1 SV=1	3	metabolic process;regulation of biological process	cytoplasm;nucleus	DNA binding;RNA binding
Q66HL2	Src substrate cortactin OS=Rattus norvegicus GN=Cttn PE=1 SV=1	3	cell organization and biogenesis;cellular component movement;regulation of biological process;transport	cytoplasm;cytoskeleton;Golgi;membrane	protein binding	Pf00018, Pf02218, Pf07653, Pf14604
A0A0H2UH99	60S ribosomal protein L24 OS=Rattus norvegicus GN=Rpl24 PE=1 SV=1	3				Pf01246
D3ZD15	Uncharacterized protein OS=Rattus norvegicus PE=4 SV=1	3				Pf01248
D3ZAS1	Protein RGD1562399 OS=Rattus norvegicus GN=RGD1562399 PE=3 SV=3	3	metabolic process	ribosome	RNA binding;structural molecule activity	Pf00333, Pf03719
M0R8S7	Protein LOC102548369 OS=Rattus norvegicus GN=LOC102548369 PE=3 SV=1	3	metabolic process	ribosome	structural molecule activity	Pf00380
A0A0G2K0H9	Uncharacterized protein OS=Rattus norvegicus PE=4 SV=1	3	metabolic process		catalytic activity;nucleotide binding	Pf00004, Pf05496, Pf06068, Pf13481
Q6P9U9	Inosine-5'-monophosphate dehydrogenase OS=Rattus norvegicus GN=Impdh2 PE=2 SV=1	3	cell organization and biogenesis;cell proliferation;metabolic process;response to stimulus	cytoplasm;membrane;nucleus	catalytic activity;metal ion binding;nucleotide binding;protein binding	Pf00478, Pf00571, Pf00977, Pf01070, Pf03060
E9PU28	Inosine-5'-monophosphate dehydrogenase 2 OS=Rattus norvegicus GN=Impdh2 PE=1 SV=1	3	cell organization and biogenesis;cell proliferation;metabolic process;response to stimulus	cytoplasm;membrane;nucleus	catalytic activity;metal ion binding;nucleotide binding;protein binding	Pf00478, Pf00571, Pf00977, Pf01070, Pf03060
M0RE00	RCG44419, isoform CRA_a OS=Rattus norvegicus GN=Tbca PE=1 SV=2	3	cell organization and biogenesis	cytoplasm;cytoskeleton	protein binding;RNA binding	Pf02970
D3ZAU6	Protein RGD1561919 OS=Rattus norvegicus GN=RGD1561919 PE=3 SV=1	3	metabolic process	cytosol;ribosome	RNA binding;structural molecule activity	Pf00416
P97690	Structural maintenance of chromosomes protein 3 OS=Rattus norvegicus GN=Smc3 PE=1 SV=1	3	cell division;cell organization and biogenesis;metabolic process;regulation of biological process;response to stimulus	chromosome;cytoplasm;nucleus	nucleotide binding;protein binding	Pf01496, Pf02463, Pf04111, Pf06470, Pf10168, Pf12128, Pf13175, Pf13304, Pf13476, Pf13555
F1LQB2	Structural maintenance of chromosomes protein OS=Rattus norvegicus GN=Smc3 PE=1 SV=1	3	cell organization and biogenesis;metabolic process;response to stimulus	chromosome;nucleus	nucleotide binding;protein binding	Pf01496, Pf02463, Pf04111, Pf06470, Pf10168, Pf12128, Pf13304, Pf13476, Pf13555
D4A1B9	Structural maintenance of chromosomes protein OS=Rattus norvegicus GN=Smc3 PE=1 SV=1	3	cell division;cell organization and biogenesis;metabolic process;regulation of biological process;response to stimulus	chromosome;cytoplasm;nucleus	nucleotide binding;protein binding	Pf01496, Pf02463, Pf04111, Pf06470, Pf10168, Pf12128, Pf13304, Pf13476, Pf13555
B5DEM0	Matr3 protein (Fragment) OS=Rattus norvegicus GN=Matr3 PE=2 SV=1	3	regulation of biological process	cytoplasm;membrane;nucleus	metal ion binding;nucleotide binding;RNA binding	Pf13893, Pf14259
F1M3U4	Protein Gm15294 OS=Rattus norvegicus GN=Gm15294 PE=4 SV=2	3	metabolic process		catalytic activity	Pf00044
Q5U2V1	FK506 binding protein 10 OS=Rattus norvegicus GN=Fkbp10 PE=1 SV=1	3	metabolic process	membrane	catalytic activity;metal ion binding	Pf00254, Pf13499
F1LUI2	Glyceraldehyde-3-phosphate dehydrogenase OS=Rattus norvegicus PE=3 SV=3	3				Pf02800
F1LY19	Protein Upf1 OS=Rattus norvegicus GN=Upf1 PE=1 SV=3	3	cell organization and biogenesis;metabolic process;regulation of biological process;response to stimulus;transport	chromosome;cytoplasm;nucleus;spliceosomal complex	catalytic activity;DNA binding;metal ion binding;nucleotide binding;RNA binding	Pf04851, Pf09416, Pf13086, Pf13087, Pf13245, Pf13604
D4A8T3	Coatomer protein complex, subunit zeta 1 (Predicted) OS=Rattus norvegicus GN=Copz1 PE=1 SV=1	3	transport	membrane		Pf01217
Q3KR62	Psmd1 protein (Fragment) OS=Rattus norvegicus GN=Psmd1 PE=2 SV=1	3	metabolic process;regulation of biological process	membrane;nucleus;proteasome	catalytic activity;enzyme regulator activity	Pf01851, Pf13513, Pf13646
Q5PPJ7	Psmd1 protein (Fragment) OS=Rattus norvegicus GN=Psmd1 PE=2 SV=1	3	metabolic process;regulation of biological process	membrane;nucleus;proteasome	catalytic activity;enzyme regulator activity	Pf01851, Pf13513, Pf13646
A1A5N2	Psmd1 protein (Fragment) OS=Rattus norvegicus GN=Psmd1 PE=2 SV=1	3	metabolic process;regulation of biological process	membrane;nucleus;proteasome	catalytic activity;enzyme regulator activity	Pf01851, Pf13513, Pf13646
P18395	Cold shock domain-containing protein E1 OS=Rattus norvegicus GN=Csde1 PE=2 SV=1	3	metabolic process;regulation of biological process	cytoplasm;Golgi;membrane	DNA binding;RNA binding	Pf00313, Pf12901
P63036	DnaJ homolog subfamily A member 1 OS=Rattus norvegicus GN=Dnaja1 PE=1 SV=1	3	cellular component movement;metabolic process;regulation of biological process;response to stimulus;transport	cytoplasm;cytosol;endoplasmic reticulum;membrane;mitochondrion;nucleus	metal ion binding;nucleotide binding;protein binding	Pf00226, Pf00684, Pf01556
D3ZBS2	Inter-alpha-trypsin inhibitor heavy chain H3 OS=Rattus norvegicus GN=Itih3 PE=1 SV=3	3				Pf00092, Pf06668, Pf08487, Pf13519, Pf13768
Q63416	Inter-alpha-trypsin inhibitor heavy chain H3 OS=Rattus norvegicus GN=Itih3 PE=2 SV=1	3	metabolic process;regulation of biological process	extracellular	enzyme regulator activity;protein binding	Pf00092, Pf06668, Pf08487, Pf13519, Pf13768
O88321	Antisecretory factor OS=Rattus norvegicus GN=Psmd4 PE=1 SV=1	3	cell organization and biogenesis;metabolic process;regulation of biological process;response to stimulus;transport	cytoplasm;cytosol;nucleus;proteasome	metal ion binding;protein binding;RNA binding	Pf02809, Pf04056, Pf13519
Q9ESH1	26S proteasome subunit S5a OS=Rattus norvegicus GN=Psmd4 PE=2 SV=1	3	cell organization and biogenesis;metabolic process;regulation of biological process;response to stimulus;transport	cytoplasm;cytosol;nucleus;proteasome	metal ion binding;protein binding;RNA binding	Pf02809, Pf04056, Pf13519
P61354	60S ribosomal protein L27 OS=Rattus norvegicus GN=Rpl27 PE=2 SV=2	3	metabolic process	membrane;nucleus;ribosome	RNA binding;structural molecule activity	Pf00467, Pf01777
M0R7P0	Uncharacterized protein OS=Rattus norvegicus GN=LOC100912027 PE=4 SV=1	3	metabolic process	ribosome	RNA binding;structural molecule activity	Pf01777
F1LUV3	Protein LOC291543 OS=Rattus norvegicus GN=LOC291543 PE=1 SV=3	3				Pf00044, Pf02800
Q4QQV0	Protein Tubb6 OS=Rattus norvegicus GN=Tubb6 PE=1 SV=1	2	cell organization and biogenesis;metabolic process	cytoplasm;cytoskeleton;membrane;nucleus	catalytic activity;nucleotide binding;structural molecule activity	Pf00091, Pf03953
P02262	Histone H2A type 1 OS=Rattus norvegicus PE=1 SV=2	2	cell organization and biogenesis;regulation of biological process	chromosome;nucleus	DNA binding;protein binding	Pf00125, Pf00808
P35213	14-3-3 protein beta/alpha OS=Rattus norvegicus GN=Ywhab PE=1 SV=3	2	cell organization and biogenesis;regulation of biological process;transport	cytoplasm;cytosol;membrane;nucleus	protein binding	Pf00244
D3ZWE0	Histone H2A OS=Rattus norvegicus GN=Hist2h2ab PE=3 SV=1	2	cell organization and biogenesis;regulation of biological process	chromosome;nucleus	DNA binding;protein binding	Pf00125, Pf00808
A0A0G2K6H7	Uncharacterized protein OS=Rattus norvegicus PE=1 SV=1	2	metabolic process
Q64537	Calpain small subunit 1 OS=Rattus norvegicus GN=Capns1 PE=1 SV=3	2	metabolic process	cytoplasm;cytosol;membrane	catalytic activity;metal ion binding;protein binding	Pf13833
M0RD20	Calpain small subunit 1 OS=Rattus norvegicus GN=Capns1 PE=1 SV=1	2	metabolic process		metal ion binding	Pf13833
G3V9Y1	Myosin, heavy polypeptide 10, non-muscle, isoform CRA_b OS=Rattus norvegicus GN=Myh10 PE=1 SV=1	2	cell organization and biogenesis;cell proliferation;cellular component movement;metabolic process;regulation of biological process;transport	cytoplasm;cytoskeleton;membrane;mitochondrion;nucleus	catalytic activity;motor activity;nucleotide binding;protein binding;transporter activity	Pf00063, Pf00769, Pf01496, Pf01576, Pf02736, Pf02841, Pf04111, Pf05622, Pf05667, Pf05911, Pf06637, Pf07888, Pf09726, Pf09731, Pf12128, Pf13094, Pf13514
Q9JLT0	Myosin-10 OS=Rattus norvegicus GN=Myh10 PE=1 SV=1	2	cell organization and biogenesis;cell proliferation;cellular component movement;metabolic process;regulation of biological process;transport	cytoplasm;cytoskeleton;membrane;mitochondrion;nucleus	catalytic activity;motor activity;nucleotide binding;protein binding;transporter activity	Pf00063, Pf00769, Pf01496, Pf01576, Pf02736, Pf04111, Pf05622, Pf05667, Pf05911, Pf06637, Pf07888, Pf09726, Pf09731, Pf12128, Pf13094, Pf13514
P55063	Heat shock 70 kDa protein 1-like OS=Rattus norvegicus GN=Hspa1l PE=2 SV=2	2	cell organization and biogenesis;metabolic process;response to stimulus	cytosol;mitochondrion;organelle lumen	nucleotide binding;protein binding	Pf00012, Pf06723
Q38PG1	AHNAK 1 (Fragment) OS=Rattus norvegicus PE=2 SV=1	2	cell organization and biogenesis;regulation of biological process	cytoplasm;cytoskeleton;cytosol;membrane;nucleus	protein binding;RNA binding;structural molecule activity
A0A0A0MXW3	Histone H2A OS=Rattus norvegicus GN=H2afz PE=3 SV=1	2		chromosome;nucleus	DNA binding;protein binding	Pf00125
P0C0S7	Histone H2A.Z OS=Rattus norvegicus GN=H2afz PE=1 SV=2	2	cell organization and biogenesis;regulation of biological process;response to stimulus	chromosome;nucleus	DNA binding;protein binding	Pf00125
D4AEC0	Histone H2A OS=Rattus norvegicus GN=H2afv PE=3 SV=1	2	cell organization and biogenesis;regulation of biological process	chromosome;nucleus	DNA binding;protein binding	Pf00125
B2RZD5	Protein LOC688712 OS=Rattus norvegicus GN=Rpl22l1 PE=2 SV=1	2	metabolic process	ribosome	RNA binding;structural molecule activity	Pf01776
D3ZSF9	Protein Rpl22l2 OS=Rattus norvegicus GN=Rpl22l2 PE=4 SV=1	2	metabolic process	ribosome	RNA binding;structural molecule activity	Pf01776
D3ZVH2	Protein RGD1560831 OS=Rattus norvegicus GN=RGD1560831 PE=3 SV=1	2	metabolic process;regulation of biological process;response to stimulus	nucleus;ribosome	catalytic activity;DNA binding;RNA binding;structural molecule activity	Pf00189, Pf07650
P18484	AP-2 complex subunit alpha-2 OS=Rattus norvegicus GN=Ap2a2 PE=1 SV=3	2	transport	membrane	protein binding;transporter activity	Pf01602, Pf02296, Pf02883, Pf13646
Q66HM2	AP-2 complex subunit alpha-2 OS=Rattus norvegicus GN=Ap2a2 PE=1 SV=1	2	transport	membrane	protein binding;transporter activity	Pf01602, Pf02296, Pf02883, Pf13646
M0R8M8	Protein LOC100365961 OS=Rattus norvegicus GN=LOC100365961 PE=3 SV=1	2	metabolic process	ribosome	structural molecule activity	Pf00833
Q8K3E7	Protein dpy-30 homolog OS=Rattus norvegicus GN=Dpy30 PE=1 SV=1	2	cell organization and biogenesis;metabolic process;regulation of biological process;transport	Golgi;nucleus	catalytic activity;protein binding	Pf05186
Q66H12	Alpha-N-acetylgalactosaminidase OS=Rattus norvegicus GN=Naga PE=2 SV=1	2	metabolic process	cytoplasm;vacuole	catalytic activity;protein binding	Pf02065
P62982	Ubiquitin-40S ribosomal protein S27a OS=Rattus norvegicus GN=Rps27a PE=1 SV=2	2	metabolic process	cytoplasm;membrane;nucleus;ribosome	metal ion binding;protein binding;RNA binding;structural molecule activity	Pf00240, Pf01599, Pf11976, Pf13019, Pf13881, Pf14560
D4A0J6	Protein LOC688462 OS=Rattus norvegicus GN=Rps27a-ps6 PE=4 SV=3	2				Pf00240, Pf01599, Pf11976, Pf14560
P61751	ADP-ribosylation factor 4 OS=Rattus norvegicus GN=Arf4 PE=2 SV=2	2	cellular component movement;metabolic process;regulation of biological process;response to stimulus;transport	cytoplasm;cytosol;Golgi;membrane;nucleus	nucleotide binding;protein binding;signal transducer activity	Pf00025, Pf00071, Pf00503, Pf04670, Pf08477, Pf09439
A0A0G2K6S9	Myosin-11 OS=Rattus norvegicus GN=Myh11 PE=1 SV=1	2	cell organization and biogenesis;metabolic process	cytoskeleton	catalytic activity;motor activity;nucleotide binding;protein binding;structural molecule activity	Pf00063, Pf01576, Pf02736, Pf03842, Pf04111, Pf04156, Pf07888, Pf09726, Pf10079, Pf12128, Pf13514
E9PTU4	Myosin-11 OS=Rattus norvegicus GN=Myh11 PE=1 SV=2	2	cell organization and biogenesis;metabolic process		catalytic activity;motor activity;nucleotide binding;protein binding;structural molecule activity	Pf00063, Pf01576, Pf02736, Pf03842, Pf04111, Pf04156, Pf07888, Pf09726, Pf10079, Pf12128, Pf13514
Q63862	Myosin-11 (Fragments) OS=Rattus norvegicus GN=Myh11 PE=1 SV=3	2	cell organization and biogenesis;metabolic process;transport	cytoplasm;extracellular	catalytic activity;motor activity;nucleotide binding;protein binding;structural molecule activity	Pf00063, Pf01442, Pf01576, Pf04111, Pf05667, Pf07888, Pf12128, Pf13094
P62775	Myotrophin OS=Rattus norvegicus GN=Mtpn PE=1 SV=2	2	cell differentiation;cell growth;metabolic process;regulation of biological process;response to stimulus	cytoplasm;cytosol;nucleus	DNA binding;protein binding	Pf00023, Pf12796, Pf13606, Pf13637, Pf13857
P52303	AP-1 complex subunit beta-1 OS=Rattus norvegicus GN=Ap1b1 PE=1 SV=1	2	cell organization and biogenesis;transport	Golgi;membrane	protein binding;transporter activity	Pf01602, Pf02883, Pf09066, Pf12717, Pf13646
A0A0G2K2V2	AP complex subunit beta OS=Rattus norvegicus GN=Ap1b1 PE=1 SV=1	2	cell organization and biogenesis;transport	Golgi;membrane	protein binding;transporter activity	Pf01602, Pf02883, Pf09066, Pf12717, Pf13646
G3V9N8	AP complex subunit beta OS=Rattus norvegicus GN=Ap1b1 PE=1 SV=3	2	cell organization and biogenesis;transport	Golgi;membrane	protein binding;transporter activity	Pf01602, Pf02883, Pf09066, Pf12717, Pf13646
D4ABV5	Calmodulin OS=Rattus norvegicus GN=Calm2 PE=1 SV=1	2			metal ion binding	Pf00036, Pf08726, Pf12763, Pf13202, Pf13405, Pf13499, Pf13833, Pf14658
A0A0H2UHH9	40S ribosomal protein S24 OS=Rattus norvegicus GN=Rps24 PE=3 SV=1	2	metabolic process	ribosome	nucleotide binding;structural molecule activity	Pf01282
A0A096MIU7	40S ribosomal protein S24 OS=Rattus norvegicus GN=Rps24 PE=3 SV=2	2	metabolic process	cytoplasm;membrane;nucleus;ribosome	nucleotide binding;protein binding;RNA binding;structural molecule activity	Pf01282
P08460	Nidogen-1 (Fragment) OS=Rattus norvegicus GN=Nid1 PE=1 SV=2	2	cell organization and biogenesis;regulation of biological process	extracellular	metal ion binding;protein binding	Pf06119, Pf12947
D3ZJ54	Protein RGD1565117 OS=Rattus norvegicus GN=RGD1565117 PE=4 SV=3	2				Pf01283
P54311	Guanine nucleotide-binding protein G(I)/G(S)/G(T) subunit beta-1 OS=Rattus norvegicus GN=Gnb1 PE=1 SV=4	2	cell death;cell proliferation;cellular homeostasis;metabolic process;regulation of biological process;response to stimulus	cytosol;membrane	catalytic activity;protein binding;signal transducer activity	Pf00400
A0A0G2K6I0	Uncharacterized protein OS=Rattus norvegicus PE=3 SV=1	2	metabolic process	ribosome	structural molecule activity	Pf00410
Q91XL4	G-protein beta-2 subunit (Fragment) OS=Rattus norvegicus PE=2 SV=1	2	regulation of biological process;response to stimulus	membrane	protein binding;signal transducer activity	Pf00400
Q6TXJ6	LRRGT00003 OS=Rattus norvegicus GN=Cyld PE=2 SV=1	2	cell death;cell organization and biogenesis;metabolic process;regulation of biological process;response to stimulus	cytoplasm;cytosol;membrane;ribosome	catalytic activity;metal ion binding;protein binding;structural molecule activity	Pf01015
B2RYG6	Ubiquitin thioesterase OTUB1 OS=Rattus norvegicus GN=Otub1 PE=1 SV=1	2	metabolic process;regulation of biological process;response to stimulus	cytoplasm;nucleus	catalytic activity;protein binding	Pf02338, Pf10275
Q7M079	Calcium-binding protein 4 (Fragment) OS=Rattus norvegicus GN=Hsp90b1 PE=1 SV=1	2
F1LQQ1	Malic enzyme OS=Rattus norvegicus GN=Me1 PE=1 SV=3	2	cell organization and biogenesis;metabolic process;regulation of biological process;response to stimulus	cytosol;mitochondrion	catalytic activity;metal ion binding;nucleotide binding	Pf00390, Pf03949
P13697	NADP-dependent malic enzyme OS=Rattus norvegicus GN=Me1 PE=1 SV=2	2	cell organization and biogenesis;metabolic process;regulation of biological process;response to stimulus	cytoplasm;cytosol;mitochondrion	catalytic activity;metal ion binding;nucleotide binding	Pf00390, Pf03949
A0A0G2K1S6	Malic enzyme OS=Rattus norvegicus GN=Me1 PE=1 SV=1	2	metabolic process		catalytic activity;metal ion binding;nucleotide binding	Pf00390, Pf03949
Q4KLG5	Protein kinase, cAMP dependent regulatory, type II beta OS=Rattus norvegicus GN=Prkar2b PE=2 SV=1	2	metabolic process;regulation of biological process;response to stimulus	cytoplasm;membrane	catalytic activity;enzyme regulator activity;nucleotide binding;protein binding	Pf00027
A0A0G2K5G0	cAMP-dependent protein kinase type II-beta regulatory subunit OS=Rattus norvegicus GN=Prkar2b PE=4 SV=1	2	regulation of biological process		enzyme regulator activity	Pf00027
A0A0G2K943	AP-2 complex subunit alpha-2 OS=Rattus norvegicus GN=Ap2a2 PE=1 SV=1	2	transport	membrane	transporter activity	Pf01602, Pf02296, Pf02883, Pf13646
Q9JJ54	Heterogeneous nuclear ribonucleoprotein D0 OS=Rattus norvegicus GN=Hnrnpd PE=1 SV=2	2	metabolic process;regulation of biological process;response to stimulus;transport	cytoplasm;cytosol;nucleus	DNA binding;nucleotide binding;protein binding;RNA binding	Pf00076, Pf13893, Pf14259
F1LPD0	Protein Col15a1 OS=Rattus norvegicus GN=Col15a1 PE=1 SV=3	2				Pf01391, Pf06482, Pf13385
A0A0G2JV12	Procollagen, type XV, isoform CRA_a OS=Rattus norvegicus GN=LOC100909752 PE=1 SV=1	2			structural molecule activity	Pf01391, Pf06482, Pf13385
Q71UE8	NEDD8 OS=Rattus norvegicus GN=Nedd8 PE=1 SV=1	2	metabolic process;regulation of biological process;response to stimulus	nucleus	protein binding	Pf00240, Pf11976
A0A0G2K4G3	NEDD8 OS=Rattus norvegicus GN=Nedd8 PE=1 SV=1	2			protein binding	Pf00240, Pf11976
Q9WUC4	Copper transport protein ATOX1 OS=Rattus norvegicus GN=Atox1 PE=1 SV=1	2	cellular homeostasis;response to stimulus;transport	cytoplasm	metal ion binding;protein binding;transporter activity	Pf00403
A0A0G2JY64	Uncharacterized protein OS=Rattus norvegicus PE=4 SV=1	2	metabolic process	ribosome	structural molecule activity	Pf01283
D3ZL77	Eukaryotic translation initiation factor 3 subunit H OS=Rattus norvegicus GN=Eif3h PE=1 SV=2	2	metabolic process	cytoplasm	protein binding;RNA binding	Pf01398
P15791	Calcium/calmodulin-dependent protein kinase type II subunit delta OS=Rattus norvegicus GN=Camk2d PE=1 SV=1	2	cell growth;cell organization and biogenesis;cellular component movement;cellular homeostasis;metabolic process;regulation of biological process;response to stimulus;transport	cytoplasm;cytosol;endoplasmic reticulum;membrane;nucleus	catalytic activity;nucleotide binding;protein binding	Pf00069, Pf07714, Pf08332, Pf12680, Pf13474, Pf14534
B2RYD3	Myh11 protein (Fragment) OS=Rattus norvegicus GN=Myh11 PE=2 SV=1	2	cell organization and biogenesis;metabolic process		catalytic activity;motor activity;nucleotide binding;protein binding;structural molecule activity	Pf00063, Pf02736
Q5U3Y8	Transcription factor BTF3 OS=Rattus norvegicus GN=Btf3 PE=1 SV=1	2			RNA binding	Pf01849
M0R5M7	Transcription factor BTF3 OS=Rattus norvegicus GN=RGD1563812 PE=3 SV=1	2				Pf01849
Q07009	Calpain-2 catalytic subunit OS=Rattus norvegicus GN=Capn2 PE=1 SV=3	2	metabolic process;regulation of biological process;response to stimulus	chromosome;cytoplasm;cytosol;endoplasmic reticulum;Golgi;membrane;nucleus;vacuole	catalytic activity;metal ion binding;protein binding	Pf00648, Pf01067, Pf13833
A0A0G2K1V8	Actin-related protein 2/3 complex subunit 2 (Fragment) OS=Rattus norvegicus GN=Arpc2 PE=1 SV=1	2	cell organization and biogenesis;regulation of biological process	cytoskeleton		Pf04045
P85970	Actin-related protein 2/3 complex subunit 2 OS=Rattus norvegicus GN=Arpc2 PE=1 SV=1	2	cell organization and biogenesis;regulation of biological process	cytoplasm;cytoskeleton;endosome;Golgi;membrane	protein binding;structural molecule activity	Pf04045
A0A0G2K2J1	Actin-related protein 2/3 complex subunit 2 (Fragment) OS=Rattus norvegicus GN=Arpc2 PE=1 SV=2	2				Pf04045
A0A0G2K905	Actin-related protein 2/3 complex subunit 2 OS=Rattus norvegicus GN=Arpc2 PE=1 SV=1	2	cell organization and biogenesis;regulation of biological process	cytoskeleton		Pf04045
A0A0G2K9A2	Actin related protein 2/3 complex, subunit 2 (Predicted), isoform CRA_a OS=Rattus norvegicus GN=Arpc2 PE=1 SV=1	2	cell organization and biogenesis;regulation of biological process	cytoplasm;cytoskeleton;endosome;Golgi;membrane	protein binding;structural molecule activity	Pf04045
D3ZT58	Protein Tln2 OS=Rattus norvegicus GN=Tln2 PE=1 SV=2	2	cell organization and biogenesis	cytoskeleton	protein binding;structural molecule activity	Pf08913, Pf09141
Q6P686	Osteoclast-stimulating factor 1 OS=Rattus norvegicus GN=Ostf1 PE=1 SV=1	2		cytoplasm	protein binding	Pf00018, Pf00023, Pf07653, Pf12796, Pf13637, Pf13857, Pf14604
Q9QZX1	Nucleolin-related protein NRP OS=Rattus norvegicus GN=NRP PE=2 SV=1	2			nucleotide binding	Pf00076, Pf13893, Pf14259
Q5RKJ9	RAB10, member RAS oncogene family OS=Rattus norvegicus GN=Rab10 PE=1 SV=1	2	cell differentiation;cell organization and biogenesis;metabolic process;regulation of biological process;response to stimulus;transport	cytoplasm;endosome;Golgi;membrane;nucleus	catalytic activity;nucleotide binding;protein binding	Pf00025, Pf00071, Pf04670, Pf08477
Q7TQ88	Ac1075 (Fragment) OS=Rattus norvegicus GN=Rab10 PE=2 SV=1	2	cell differentiation;cell organization and biogenesis;metabolic process;regulation of biological process;response to stimulus;transport	endosome;Golgi;membrane	catalytic activity;nucleotide binding;protein binding	Pf00071, Pf08477
F7EMB2	Protein RGD1304704 OS=Rattus norvegicus GN=RGD1304704 PE=1 SV=1	2	metabolic process;regulation of biological process	cytoplasm;nucleus	protein binding;RNA binding	Pf10036
Q6QI16	LRRGT00192 OS=Rattus norvegicus GN=RGD1304704 PE=1 SV=1	2	metabolic process;regulation of biological process	cytoplasm;nucleus	protein binding;RNA binding	Pf10036
P31430	Dipeptidase 1 OS=Rattus norvegicus GN=Dpep1 PE=2 SV=2	2	metabolic process;regulation of biological process;response to stimulus	membrane;nucleus	catalytic activity;enzyme regulator activity;metal ion binding	Pf01244
G3V834	Protein PRRC1 OS=Rattus norvegicus GN=Prrc1 PE=1 SV=1	2		Golgi	protein binding	Pf01931
Q3T1I4	Protein PRRC1 OS=Rattus norvegicus GN=Prrc1 PE=2 SV=1	2		Golgi	protein binding	Pf01931
D3ZD09	Cytochrome c oxidase subunit 6B1 OS=Rattus norvegicus GN=Cox6b1 PE=1 SV=1	2	transport	membrane;mitochondrion	catalytic activity;transporter activity	Pf02297
P34064	Proteasome subunit alpha type-5 OS=Rattus norvegicus GN=Psma5 PE=1 SV=1	2	metabolic process	cytoplasm;nucleus;proteasome	catalytic activity	Pf00227, Pf10584
O70593	Small glutamine-rich tetratricopeptide repeat-containing protein alpha OS=Rattus norvegicus GN=Sgta PE=1 SV=1	2	regulation of biological process	cytoplasm;cytosol;membrane	protein binding	Pf00515, Pf07719, Pf13181, Pf13414, Pf13424, Pf13431, Pf13432, Pf14559
P06349	Histone H1t OS=Rattus norvegicus GN=Hist1h1t PE=1 SV=2	2	cell differentiation;cell organization and biogenesis;cellular component movement;development	chromosome;nucleus	DNA binding	Pf00538
Q5XIC6	Proteasome (Prosome, macropain) 26S subunit, non-ATPase, 12 OS=Rattus norvegicus GN=Psmd12 PE=1 SV=1	2	metabolic process	cytoplasm;membrane;proteasome	protein binding	Pf01399
D3Z9G9	Protein RGD1560017 OS=Rattus norvegicus GN=RGD1560017 PE=3 SV=3	2				Pf00237
A0A0G2JYN7	Paraspeckle component 1 OS=Rattus norvegicus GN=Pspc1 PE=1 SV=1	2	metabolic process;regulation of biological process	cytoplasm;nucleus	DNA binding;nucleotide binding;RNA binding	Pf00076, Pf08075, Pf13893, Pf14259
Q4KLH4	Paraspeckle component 1 OS=Rattus norvegicus GN=Pspc1 PE=1 SV=1	2	metabolic process;regulation of biological process	cytoplasm;nucleus	DNA binding;nucleotide binding;RNA binding	Pf00076, Pf08075, Pf13893, Pf14259
Q64303	Serine/threonine-protein kinase PAK 2 OS=Rattus norvegicus GN=Pak2 PE=1 SV=1	2	cell organization and biogenesis;cellular component movement;metabolic process;regulation of biological process;response to stimulus	cytoplasm;membrane;nucleus	catalytic activity;enzyme regulator activity;nucleotide binding;protein binding	Pf00069, Pf00786, Pf07714, Pf14531
Q62829	Serine/threonine-protein kinase PAK 3 OS=Rattus norvegicus GN=Pak3 PE=1 SV=1	2	cell organization and biogenesis;cellular component movement;development;metabolic process;regulation of biological process;response to stimulus	cytoplasm;endosome	catalytic activity;metal ion binding;nucleotide binding;protein binding	Pf00069, Pf00786, Pf07714, Pf14531
F1MAA5	Protein Rangap1 OS=Rattus norvegicus GN=Rangap1 PE=1 SV=2	2	regulation of biological process;response to stimulus	chromosome;cytoplasm;cytosol;membrane;nucleus	enzyme regulator activity;protein binding	Pf07834, Pf13855
Q6PDW4	Proteasome subunit beta type OS=Rattus norvegicus GN=Psmb1 PE=1 SV=1	2	metabolic process	cytoplasm;nucleus;proteasome	catalytic activity	Pf00227
P18421	Proteasome subunit beta type-1 OS=Rattus norvegicus GN=Psmb1 PE=1 SV=3	2	metabolic process	cytoplasm;nucleus;proteasome	catalytic activity	Pf00227
P12928	Pyruvate kinase PKLR OS=Rattus norvegicus GN=Pklr PE=1 SV=2	2	metabolic process;response to stimulus	cytosol	catalytic activity;metal ion binding;nucleotide binding	Pf00224, Pf02887
A0A0H2UI07	Pyruvate kinase OS=Rattus norvegicus GN=Pklr PE=1 SV=1	2				Pf00224, Pf02887
B1WBN9	Pyruvate kinase OS=Rattus norvegicus GN=Pklr PE=2 SV=1	2	metabolic process;response to stimulus	cytosol	catalytic activity;metal ion binding;nucleotide binding	Pf00224, Pf02887
Q99MI8	Alpha actinin 4 (Fragment) OS=Rattus norvegicus GN=Actn4 PE=2 SV=1	2	cell organization and biogenesis;cellular component movement;regulation of biological process;response to stimulus;transport	cytoplasm;cytoskeleton;cytosol;nucleus	DNA binding;metal ion binding;protein binding;RNA binding	Pf00435, Pf08726, Pf13499
P52873	Pyruvate carboxylase, mitochondrial OS=Rattus norvegicus GN=Pc PE=1 SV=2	2	metabolic process;regulation of biological process	cytoplasm;membrane;mitochondrion;organelle lumen	catalytic activity;DNA binding;metal ion binding;nucleotide binding	Pf00289, Pf00364, Pf00682, Pf02222, Pf02436, Pf02785, Pf02786, Pf07478, Pf08443, Pf13535, Pf15632
A0A0G2JTL5	Pyruvate carboxylase, mitochondrial OS=Rattus norvegicus GN=Pc PE=1 SV=1	2	metabolic process;regulation of biological process	cytoplasm;membrane;mitochondrion;organelle lumen	catalytic activity;DNA binding;metal ion binding;nucleotide binding	Pf00289, Pf00364, Pf00682, Pf02222, Pf02436, Pf02785, Pf02786, Pf07478, Pf08443, Pf13535, Pf15632
A0A096MJ04	Glutathione S-transferase omega 1, isoform CRA_a OS=Rattus norvegicus GN=Gsto1 PE=1 SV=1	2	metabolic process;regulation of biological process;response to stimulus	cytoplasm;cytosol;membrane	antioxidant activity;catalytic activity;protein binding	Pf00043, Pf02798, Pf13409, Pf13417
Q6AXR6	Glutathione S-transferase omega 1 OS=Rattus norvegicus GN=Gsto1 PE=1 SV=1	2	metabolic process;regulation of biological process;response to stimulus	cytoplasm;cytosol;membrane	antioxidant activity;catalytic activity;protein binding	Pf00043, Pf00462, Pf02798, Pf13409, Pf13417
Q9Z339	Glutathione S-transferase omega-1 OS=Rattus norvegicus GN=Gsto1 PE=1 SV=2	2	metabolic process;regulation of biological process;response to stimulus	cytoplasm;cytosol;membrane	antioxidant activity;catalytic activity;protein binding	Pf00043, Pf00462, Pf02798, Pf13409, Pf13417
Q62636	Ras-related protein Rap-1b OS=Rattus norvegicus GN=Rap1b PE=1 SV=2	2	cell organization and biogenesis;cell proliferation;metabolic process;regulation of biological process;response to stimulus	cytoplasm;cytosol;membrane	catalytic activity;nucleotide binding;protein binding	Pf00071, Pf08477
Q9EQS0	Transaldolase OS=Rattus norvegicus GN=Taldo1 PE=1 SV=2	2	metabolic process	cytoplasm;cytosol;nucleus	catalytic activity	Pf00923
Q5U1W8	High-mobility group nucleosome binding domain 1 OS=Rattus norvegicus GN=LOC100911295 PE=1 SV=1	2	cell organization and biogenesis;metabolic process;regulation of biological process;response to stimulus	chromosome;nucleus	DNA binding;protein binding
D4ABY2	Coatomer subunit gamma-2 OS=Rattus norvegicus GN=Copg2 PE=3 SV=2	2	transport	cytoplasm;cytosol;Golgi;membrane	structural molecule activity	Pf01602, Pf08752
A0A0H2UHV9	Coatomer subunit gamma OS=Rattus norvegicus GN=Copg2 PE=1 SV=1	2				Pf01602, Pf08752
G3V9V9	Cysteine and glycine-rich protein 2 OS=Rattus norvegicus GN=Csrp2 PE=1 SV=1	2	cell differentiation;development	nucleus	metal ion binding	Pf00412
Q62908	Cysteine and glycine-rich protein 2 OS=Rattus norvegicus GN=Csrp2 PE=2 SV=3	2	cell differentiation;development	nucleus	metal ion binding	Pf00412
Q5U202	Csrp2 protein OS=Rattus norvegicus GN=Csrp2 PE=1 SV=1	2	cell differentiation;development	nucleus	metal ion binding	Pf00412
Q7TPK7	Ac2-048 OS=Rattus norvegicus GN=Rab1a PE=2 SV=1	2	cell organization and biogenesis;cellular component movement;defense response;metabolic process;regulation of biological process;response to stimulus;transport	cytosol;endosome;Golgi;membrane	catalytic activity;nucleotide binding	Pf00025, Pf00071, Pf08477
E9PU16	Protein Rab1a OS=Rattus norvegicus GN=Rab1a PE=1 SV=2	2				Pf00025, Pf00071, Pf08477
A0A0G2K235	Protein Rab1a OS=Rattus norvegicus GN=Rab1a PE=1 SV=1	2	metabolic process;regulation of biological process;response to stimulus;transport	membrane	catalytic activity;nucleotide binding	Pf00025, Pf00071, Pf08477
Q6NYB7	Ras-related protein Rab-1A OS=Rattus norvegicus GN=Rab1A PE=1 SV=3	2	cell organization and biogenesis;cellular component movement;defense response;metabolic process;regulation of biological process;response to stimulus;transport	cytoplasm;cytosol;endoplasmic reticulum;endosome;Golgi;membrane;nucleus	catalytic activity;nucleotide binding	Pf00009, Pf00025, Pf00071, Pf01926, Pf04670, Pf08477, Pf09439
Q6MGC4	H2-K region expressed gene 2, rat orthologue OS=Rattus norvegicus GN=Pfdn6 PE=1 SV=1	2	cell organization and biogenesis;metabolic process	cytoplasm	protein binding	Pf01920, Pf15499
Q7M093	Cofilin-like protein p17b (Fragments) OS=Rattus norvegicus PE=1 SV=1	2
P16975	SPARC OS=Rattus norvegicus GN=Sparc PE=1 SV=4	2	regulation of biological process;response to stimulus	cell surface;cytoplasm;extracellular;membrane;mitochondrion;nucleus	metal ion binding;protein binding	Pf00050, Pf07648, Pf09289, Pf10591
B2RYX0	Naca protein OS=Rattus norvegicus GN=Naca PE=1 SV=1	2	cellular component movement;regulation of biological process	cytoplasm;nucleus	protein binding	Pf01849
M0R9L0	Protein Naca OS=Rattus norvegicus GN=Naca PE=1 SV=1	2	cellular component movement;regulation of biological process	cytoplasm;nucleus	protein binding	Pf01849
D3ZEN2	Uncharacterized protein OS=Rattus norvegicus PE=3 SV=2	2				Pf02800
D3ZHE6	Protein LOC680579 OS=Rattus norvegicus GN=LOC680579 PE=4 SV=1	2	metabolic process	ribosome	RNA binding;structural molecule activity	Pf01929
Q6JE36	Protein NDRG1 OS=Rattus norvegicus GN=Ndrg1 PE=1 SV=1	2	cell organization and biogenesis;regulation of biological process;response to stimulus	cytoplasm;cytoskeleton;cytosol;membrane;nucleus	protein binding	Pf00561, Pf03096, Pf12697
B5DFN4	Prefoldin 5 (Predicted), isoform CRA_a OS=Rattus norvegicus GN=Pfdn5 PE=1 SV=1	2	metabolic process;regulation of biological process		protein binding	Pf02996
P61314	60S ribosomal protein L15 OS=Rattus norvegicus GN=Rpl15 PE=1 SV=2	2	metabolic process	membrane;nucleus;ribosome	RNA binding;structural molecule activity	Pf00827
Q63769	Sushi repeat-containing protein SRPX OS=Rattus norvegicus GN=Srpx PE=2 SV=1	2	cell organization and biogenesis;metabolic process;regulation of biological process;response to stimulus	endoplasmic reticulum;vacuole		Pf00084, Pf02494, Pf13778
A0A0A0MY49	Dynamin-2 OS=Rattus norvegicus GN=Dnm2 PE=1 SV=2	2	metabolic process;transport		catalytic activity;nucleotide binding	Pf00169, Pf00350, Pf01031, Pf02212, Pf15279
A0A0A0MY48	Dynamin-2 OS=Rattus norvegicus GN=Dnm2 PE=1 SV=1	2	metabolic process;transport		catalytic activity;nucleotide binding	Pf00169, Pf00350, Pf01031, Pf02212
P39052	Dynamin-2 OS=Rattus norvegicus GN=Dnm2 PE=1 SV=1	2	cell organization and biogenesis;metabolic process;regulation of biological process;response to stimulus;transport	cytoplasm;cytoskeleton;cytosol;endosome;Golgi;membrane;nucleus	catalytic activity;nucleotide binding;protein binding	Pf00169, Pf00350, Pf01031, Pf02212
Q80X10	Basophilic leukemia expressed sequence 06 (Fragment) OS=Rattus norvegicus GN=Fscn1 PE=2 SV=1	2	cell communication;cell organization and biogenesis;cellular component movement;regulation of biological process;response to stimulus	cytoplasm;cytoskeleton;cytosol;membrane	protein binding;RNA binding	Pf06268
Q4KLZ6	Triokinase/FMN cyclase OS=Rattus norvegicus GN=Tkfc PE=1 SV=1	2	metabolic process;regulation of biological process	nucleus	catalytic activity;metal ion binding;nucleotide binding	Pf02733, Pf02734
D4AEP0	Adenylosuccinate synthetase isozyme 2 OS=Rattus norvegicus GN=Adss PE=1 SV=1	2	metabolic process;response to stimulus	cytoplasm;membrane	catalytic activity;metal ion binding;nucleotide binding	Pf00709
D4A4F4	Ngfi-A binding protein 2, isoform CRA_a OS=Rattus norvegicus GN=Nab2 PE=4 SV=1	2	cell differentiation;regulation of biological process	nucleus	protein binding	Pf04904, Pf04905
D4A9I5	Interleukin 1 family, member 10 (Predicted) OS=Rattus norvegicus GN=Il1f10 PE=3 SV=1	2	regulation of biological process;response to stimulus		protein binding	Pf00340
Q4G061	Eukaryotic translation initiation factor 3 subunit B OS=Rattus norvegicus GN=Eif3b PE=1 SV=1	2	cell organization and biogenesis;metabolic process;regulation of biological process	cytoplasm	nucleotide binding;protein binding;RNA binding	Pf00076, Pf08662, Pf13893, Pf14259
Q9Z1H9	Protein kinase C delta-binding protein OS=Rattus norvegicus GN=Prkcdbp PE=1 SV=1	2	cell organization and biogenesis;regulation of biological process	cytoplasm;membrane	protein binding	Pf15237
Q5XIM5	Protein CDV3 homolog OS=Rattus norvegicus GN=Cdv3 PE=1 SV=1	2		cytoplasm;membrane;nucleus		Pf15359
A0A0G2K0B0	Protein CDV3 homolog OS=Rattus norvegicus GN=Cdv3 PE=1 SV=1	2		cytoplasm;membrane;nucleus		Pf15359
P46413	Glutathione synthetase OS=Rattus norvegicus GN=Gss PE=1 SV=1	2	metabolic process;response to stimulus		catalytic activity;metal ion binding;nucleotide binding;protein binding	Pf03199, Pf03917
D4A2G9	Protein Ranbp1 OS=Rattus norvegicus GN=Ranbp1 PE=1 SV=1	2	cell organization and biogenesis;regulation of biological process;response to stimulus;transport	cytoplasm;nucleus	protein binding	Pf00638
Q5U1X1	Oligoribonuclease, mitochondrial OS=Rattus norvegicus GN=Rexo2 PE=2 SV=1	2	metabolic process	membrane;mitochondrion;nucleus;organelle lumen	catalytic activity	Pf00929
Q6AYE2	Endophilin-B1 OS=Rattus norvegicus GN=Sh3glb1 PE=2 SV=1	2	cell communication;cell death;cell organization and biogenesis;metabolic process;regulation of biological process;response to stimulus	cytoplasm;Golgi;membrane;mitochondrion	catalytic activity;protein binding	Pf00018, Pf03114, Pf07653, Pf14604
A0A0G2K714	Endophilin-B1 OS=Rattus norvegicus GN=Sh3glb1 PE=1 SV=1	2		cytoplasm		Pf00018, Pf03114, Pf07653, Pf14604
Q6AY09	Heterogeneous nuclear ribonucleoprotein H2 OS=Rattus norvegicus GN=Hnrnph2 PE=1 SV=1	2		cytoplasm;cytoskeleton;membrane;nucleus	nucleotide binding;RNA binding	Pf00076, Pf08080, Pf14259
Q6P7R0	Coronin OS=Rattus norvegicus GN=Coro1b PE=2 SV=1	2	cell organization and biogenesis;cellular component movement;regulation of biological process;response to stimulus	cytoplasm;cytoskeleton;cytosol;membrane	protein binding	Pf00400, Pf08953
D3ZU74	Cytoplasmic dynein 1 intermediate chain 2 OS=Rattus norvegicus GN=Dync1i2 PE=1 SV=1	2	cellular component movement;transport		catalytic activity;motor activity;protein binding	Pf00400, Pf11540
Q6AZ35	Cytoplasmic dynein 1 intermediate chain 2 OS=Rattus norvegicus GN=Dync1i2 PE=1 SV=1	2	cellular component movement;transport		catalytic activity;motor activity;protein binding	Pf00400, Pf11540
D4A412	Protein LOC688684 OS=Rattus norvegicus GN=LOC688684 PE=4 SV=1	2	metabolic process	ribosome	structural molecule activity	Pf01655
O08628	Procollagen C-endopeptidase enhancer 1 OS=Rattus norvegicus GN=Pcolce PE=1 SV=1	2	metabolic process;regulation of biological process	extracellular	enzyme regulator activity;protein binding	Pf00431, Pf01759
Q5RJN2	Pcolce protein OS=Rattus norvegicus GN=Pcolce PE=1 SV=1	2	metabolic process;regulation of biological process	extracellular	enzyme regulator activity;protein binding	Pf00431, Pf01759
Q498E0	Thioredoxin domain-containing protein 12 OS=Rattus norvegicus GN=Txndc12 PE=2 SV=2	2	cellular homeostasis;metabolic process;regulation of biological process	endoplasmic reticulum;organelle lumen	catalytic activity	Pf00085, Pf13098, Pf13899
B0BN97	Txndc12 protein (Fragment) OS=Rattus norvegicus GN=Txndc12 PE=2 SV=1	2	cellular homeostasis;metabolic process;regulation of biological process	endoplasmic reticulum;organelle lumen	catalytic activity	Pf00085, Pf13098, Pf13899
P45479	Palmitoyl-protein thioesterase 1 OS=Rattus norvegicus GN=Ppt1 PE=1 SV=1	2	cell communication;cell organization and biogenesis;cellular homeostasis;metabolic process;regulation of biological process;response to stimulus;transport	cytosol;extracellular;Golgi;membrane;nucleus;vacuole	catalytic activity	Pf02089
A0A096MJL6	Phosphoglycerate kinase 1 (Fragment) OS=Rattus norvegicus GN=Pgk1 PE=1 SV=1	2	metabolic process		catalytic activity	Pf00162
D4A1P2	Protein Rpl10l OS=Rattus norvegicus GN=Rpl10l PE=1 SV=1	2	cell organization and biogenesis;metabolic process	membrane;nucleus;ribosome	RNA binding;structural molecule activity	Pf00252
Q66H61	Glutaminyl-tRNA synthetase OS=Rattus norvegicus GN=Qars PE=1 SV=1	2	metabolic process	cytoplasm	catalytic activity;nucleotide binding	Pf00749, Pf03950, Pf04557, Pf04558
D4AD70	Protein RGD1561636 OS=Rattus norvegicus GN=RGD1561636 PE=3 SV=1	2	cell organization and biogenesis;metabolic process	ribosome	RNA binding;structural molecule activity	Pf01781
P47853	Biglycan OS=Rattus norvegicus GN=Bgn PE=2 SV=1	2	metabolic process	cell surface;extracellular;membrane	protein binding	Pf01462, Pf12799, Pf13855, Pf14580
A0A0G2JUX5	Transcriptional activator protein Pur-beta OS=Rattus norvegicus GN=Purb PE=1 SV=1	2	cell differentiation;cell proliferation;regulation of biological process	nucleus	DNA binding;protein binding;RNA binding	Pf04845
Q68A21	Transcriptional activator protein Pur-beta OS=Rattus norvegicus GN=Purb PE=1 SV=3	2	cell differentiation;cell proliferation;metabolic process;regulation of biological process	nucleus	DNA binding;protein binding;RNA binding;translation regulator activity	Pf04845
M0RD99	Protein Rpl30l1 OS=Rattus norvegicus GN=Rpl30l1 PE=4 SV=2	2	metabolic process	ribosome	structural molecule activity	Pf01248
B0BN18	Prefoldin subunit 2 OS=Rattus norvegicus GN=Pfdn2 PE=2 SV=1	2	metabolic process;regulation of biological process	cytoplasm;mitochondrion;nucleus	protein binding	Pf01920
F1LRS2	Protein Dock7 OS=Rattus norvegicus GN=Dock7 PE=1 SV=2	2	cell organization and biogenesis;regulation of biological process;response to stimulus		protein binding	Pf06920, Pf11878, Pf14429
A0A0G2K3H2	Protein Dock7 OS=Rattus norvegicus GN=Dock7 PE=1 SV=1	2	regulation of biological process;response to stimulus			Pf06920, Pf11878, Pf14429
Q3T1K5	F-actin-capping protein subunit alpha-2 OS=Rattus norvegicus GN=Capza2 PE=1 SV=1	2	cell organization and biogenesis;regulation of biological process	cytoplasm;cytoskeleton;membrane	protein binding	Pf01267
Q4G079	Protein Aimp1 OS=Rattus norvegicus GN=Aimp1 PE=1 SV=1	2	cell communication;cellular component movement;defense response;regulation of biological process;response to stimulus	cell surface;cytoplasm;membrane	protein binding;RNA binding	Pf01588
R9PXZ2	Heterogeneous nuclear ribonucleoprotein Q OS=Rattus norvegicus GN=Syncrip PE=1 SV=2	2	cell differentiation;metabolic process;regulation of biological process;response to stimulus	cytoplasm;membrane;nucleus;spliceosomal complex	nucleotide binding;RNA binding	Pf00076, Pf13893, Pf14259
A0A0G2K9J1	Heterogeneous nuclear ribonucleoprotein Q OS=Rattus norvegicus GN=Syncrip PE=1 SV=1	2			nucleotide binding	Pf00076, Pf13893, Pf14259
Q920J4	Thioredoxin-like protein 1 OS=Rattus norvegicus GN=Txnl1 PE=1 SV=3	2	cellular homeostasis;metabolic process;regulation of biological process;response to stimulus;transport	cytoplasm;nucleus;proteasome	catalytic activity	Pf00085, Pf06201, Pf13098
A0A0G2K737	Thioredoxin-like protein 1 OS=Rattus norvegicus GN=Txnl1 PE=1 SV=1	2	cellular homeostasis;metabolic process;regulation of biological process;response to stimulus	cytoplasm;nucleus;proteasome	catalytic activity	Pf00085, Pf06201, Pf13098
E9PSJ4	Protein Spag9 OS=Rattus norvegicus GN=Spag9 PE=1 SV=2	2	cell differentiation;cell organization and biogenesis;regulation of biological process;transport	cytoplasm	protein binding;structural molecule activity	Pf09744
A0A0G2K6E8	Protein Spag9 OS=Rattus norvegicus GN=Spag9 PE=1 SV=1	2				Pf09744
F1LPC7	Hepatoma-derived growth factor OS=Rattus norvegicus GN=Hdgf PE=1 SV=2	2				Pf00855
Q8VHK7	Hepatoma-derived growth factor OS=Rattus norvegicus GN=Hdgf PE=1 SV=2	2	metabolic process;regulation of biological process	cytoplasm;nucleus	DNA binding;nucleotide binding;protein binding;RNA binding	Pf00855
D4A133	Protein Atp6v1a OS=Rattus norvegicus GN=Atp6v1a PE=1 SV=1	2	metabolic process;transport	cytosol;membrane;mitochondrion	catalytic activity;nucleotide binding;transporter activity	Pf00006, Pf00306, Pf02874
M0R6B4	Uncharacterized protein OS=Rattus norvegicus GN=LOC103692519 PE=4 SV=2	2				Pf00347
Q7TQ77	Ac1288 OS=Rattus norvegicus GN=Hook3 PE=1 SV=1	2	cell organization and biogenesis;regulation of biological process;transport	cytoplasm;Golgi	catalytic activity;motor activity;protein binding	Pf00038, Pf01576, Pf02463, Pf04111, Pf04156, Pf05557, Pf05622, Pf05667, Pf07926, Pf08317, Pf09726, Pf09787, Pf12128, Pf12718, Pf13166, Pf13851, Pf14662
Q6B436	Cct-5 protein (Fragment) OS=Rattus norvegicus GN=Cct5 PE=2 SV=1	2	metabolic process;response to stimulus;transport	cytoplasm	nucleotide binding;protein binding	Pf00118
D3ZFH5	Protein Itih2 OS=Rattus norvegicus GN=Itih2 PE=1 SV=3	2				Pf00092, Pf06668, Pf08487, Pf13519, Pf13768
Q4KM38	FUS interacting protein (Serine-arginine rich) 1 OS=Rattus norvegicus GN=Srsf10 PE=1 SV=1	2	cell organization and biogenesis;metabolic process;regulation of biological process;transport		nucleotide binding;RNA binding	Pf00076, Pf13893, Pf14259
Q7TNY6	Golgi resident protein GCP60 OS=Rattus norvegicus GN=Acbd3 PE=1 SV=3	2	metabolic process;transport	Golgi;membrane;mitochondrion	protein binding	Pf00373, Pf00887, Pf13897
A0A0G2K5G2	Uncharacterized protein OS=Rattus norvegicus GN=LOC103691744 PE=1 SV=1	2	metabolic process		catalytic activity	Pf00155, Pf00266, Pf01041, Pf01053, Pf01212, Pf06838
F1M0S7	Uncharacterized protein OS=Rattus norvegicus PE=4 SV=3	2				Pf01248
F1LQ81	N-ethylmaleimide sensitive fusion protein, isoform CRA_b OS=Rattus norvegicus GN=Nsf PE=1 SV=3	2	cell organization and biogenesis;metabolic process;regulation of biological process;response to stimulus;transport	cytoplasm;membrane	catalytic activity;metal ion binding;nucleotide binding;protein binding;RNA binding	Pf00004, Pf00910, Pf01078, Pf02359, Pf02933, Pf05272, Pf05496, Pf06068, Pf07724, Pf07728, Pf13173, Pf13191, Pf13207, Pf13401
Q9QUL6	Vesicle-fusing ATPase OS=Rattus norvegicus GN=Nsf PE=1 SV=1	2	cell organization and biogenesis;metabolic process;regulation of biological process;response to stimulus;transport	cytoplasm;membrane	catalytic activity;metal ion binding;nucleotide binding;protein binding;RNA binding	Pf00004, Pf00910, Pf01078, Pf02359, Pf02933, Pf05272, Pf05496, Pf06068, Pf07724, Pf07728, Pf13173, Pf13191, Pf13207, Pf13401
A0A0G2K6U1	Vesicle-fusing ATPase OS=Rattus norvegicus GN=Nsf PE=1 SV=1	2	metabolic process;regulation of biological process;response to stimulus;transport	cytoplasm;membrane	catalytic activity;nucleotide binding;protein binding;RNA binding	Pf00004, Pf00910, Pf01078, Pf02359, Pf02933, Pf05272, Pf05496, Pf06068, Pf07724, Pf07728, Pf13173, Pf13191, Pf13207, Pf13401
Q9Z1I6	Rho guanine nucleotide exchange factor 1 OS=Rattus norvegicus GN=Arhgef1 PE=2 SV=1	2	regulation of biological process	cytoplasm;membrane	enzyme regulator activity;protein binding;RNA binding	Pf00621, Pf09128
A0A0G2K446	Rho guanine nucleotide exchange factor 1 OS=Rattus norvegicus GN=Arhgef1 PE=1 SV=1	2	regulation of biological process	cytoplasm		Pf00621, Pf09128
E9PTJ8	Rho guanine nucleotide exchange factor 1 OS=Rattus norvegicus GN=Arhgef1 PE=1 SV=3	2	regulation of biological process	cytoplasm		Pf00621, Pf09128
A0A0G2K4L2	Rho guanine nucleotide exchange factor 1 OS=Rattus norvegicus GN=Arhgef1 PE=1 SV=1	2	regulation of biological process	cytoplasm		Pf00621, Pf09128
Q5BK37	RCG53872, isoform CRA_a OS=Rattus norvegicus GN=Arhgef1 PE=2 SV=1	2	regulation of biological process	cytoplasm;membrane	enzyme regulator activity;RNA binding	Pf00621, Pf09128
A0A0G2JU01	Rho guanine nucleotide exchange factor 1 OS=Rattus norvegicus GN=Arhgef1 PE=1 SV=1	2	regulation of biological process	cytoplasm		Pf00621, Pf09128
F1M2S4	Uncharacterized protein OS=Rattus norvegicus PE=4 SV=3	2				Pf00076, Pf13893, Pf14259
Q68FS2	COP9 signalosome complex subunit 4 OS=Rattus norvegicus GN=Cops4 PE=1 SV=1	2	metabolic process	cytoplasm;cytosol;nucleus	catalytic activity;protein binding	Pf01399
A0A0G2JZE6	Guanine nucleotide-binding protein subunit beta-2-like 1 OS=Rattus norvegicus GN=Gnb2l1 PE=1 SV=1	2				Pf00400
Q9Z2G8	Nucleosome assembly protein 1-like 1 OS=Rattus norvegicus GN=Nap1l1 PE=1 SV=1	2	cell organization and biogenesis;cell proliferation;response to stimulus	cytoplasm;membrane;nucleus	protein binding;RNA binding	Pf00956
G3V6H9	Nucleosome assembly protein 1-like 1 OS=Rattus norvegicus GN=Nap1l1 PE=1 SV=1	2	cell organization and biogenesis;cell proliferation;response to stimulus	cytoplasm;membrane;nucleus	protein binding;RNA binding	Pf00956
Q6P769	Uncharacterized protein OS=Rattus norvegicus GN=Nap1l1 PE=2 SV=1	2	cell organization and biogenesis	nucleus		Pf00956
M0R9Q1	Protein LOC100911677 OS=Rattus norvegicus GN=Rbm14 PE=1 SV=1	2	cell organization and biogenesis;metabolic process;regulation of biological process;response to stimulus		nucleotide binding;RNA binding	Pf00076, Pf13893, Pf14259
M0R3R6	Protein LOC100911677 OS=Rattus norvegicus GN=Rbm14 PE=1 SV=1	2			nucleotide binding	Pf00076, Pf13893, Pf14259
F1LX84	Uncharacterized protein OS=Rattus norvegicus PE=4 SV=1	2	metabolic process	ribosome	RNA binding;structural molecule activity	Pf00347
F1MA98	Nucleoprotein TPR OS=Rattus norvegicus GN=Tpr PE=1 SV=1	2	cell division;cell organization and biogenesis;regulation of biological process;response to stimulus;transport	chromosome;cytoplasm;cytoskeleton;membrane;nucleus	catalytic activity;motor activity;protein binding;RNA binding;transporter activity	Pf01496, Pf01576, Pf02463, Pf03962, Pf04111, Pf04156, Pf05557, Pf07926, Pf09726, Pf12128, Pf13166, Pf14915
Q9ERF9	Actin-related protein 3 (Fragment) OS=Rattus norvegicus GN=Actr3 PE=2 SV=1	2	cell division;cell organization and biogenesis;cellular component movement;regulation of biological process;response to stimulus	cytoplasm;membrane	nucleotide binding;protein binding;structural molecule activity	Pf00022
G3V7L8	ATPase, H+ transporting, V1 subunit E isoform 1, isoform CRA_a OS=Rattus norvegicus GN=Atp6v1e1 PE=1 SV=1	2	transport	cytoplasm;cytosol;endosome;membrane;mitochondrion	catalytic activity;protein binding;transporter activity	Pf01991
Q6PCU2	V-type proton ATPase subunit E 1 OS=Rattus norvegicus GN=Atp6v1e1 PE=1 SV=1	2	metabolic process;transport	cytoplasm;cytosol;endosome;membrane;mitochondrion	catalytic activity;protein binding;transporter activity	Pf01991
D4AE41	RNA binding motif protein, X-linked-like-1 OS=Rattus norvegicus GN=Rbmxl1 PE=3 SV=1	2	metabolic process;regulation of biological process	nucleus	DNA binding;nucleotide binding;RNA binding	Pf00076, Pf08081, Pf13893, Pf14259
A0A0G2K8K9	Protein Rbmxl1b OS=Rattus norvegicus GN=Rbmxl1b PE=4 SV=1	2			nucleotide binding	Pf00076, Pf08081, Pf13893, Pf14259
P84586	RNA-binding motif protein, X chromosome retrogene-like OS=Rattus norvegicus GN=Rbmxrtl PE=1 SV=1	2	cell organization and biogenesis;development;metabolic process;regulation of biological process;response to stimulus	nucleus;spliceosomal complex	nucleotide binding;protein binding;RNA binding	Pf00076, Pf08081, Pf13893, Pf14259
Q4V898	RNA-binding motif protein, X chromosome OS=Rattus norvegicus GN=Rbmx PE=1 SV=1	2	cell differentiation;cell organization and biogenesis;metabolic process;regulation of biological process;response to stimulus	membrane;nucleus;spliceosomal complex	DNA binding;nucleotide binding;protein binding;RNA binding	Pf00076, Pf08081, Pf13893, Pf14259
Q641W2	UPF0160 protein MYG1, mitochondrial OS=Rattus norvegicus GN=Myg1 PE=1 SV=1	2	response to stimulus	mitochondrion;nucleus		Pf03690
D4A233	Polyadenylate-binding protein OS=Rattus norvegicus GN=Pabpc2 PE=3 SV=1	2	regulation of biological process	cytoplasm;nucleus	nucleotide binding;RNA binding	Pf00076, Pf00658, Pf04621, Pf05109, Pf08777, Pf13893, Pf14259
D3ZZN4	Protein LOC100362338 OS=Rattus norvegicus GN=LOC100362338 PE=4 SV=1	2	metabolic process	ribosome	structural molecule activity	Pf01247
P04646	60S ribosomal protein L35a OS=Rattus norvegicus GN=Rpl35a PE=3 SV=1	2	metabolic process	membrane;mitochondrion;ribosome	RNA binding;structural molecule activity	Pf01247
A0A0G2JT25	L-xylulose reductase OS=Rattus norvegicus GN=Dcxr PE=1 SV=1	2	metabolic process		catalytic activity	Pf00106, Pf13561
F1LRI5	Protein Gcn1l1 OS=Rattus norvegicus GN=Gcn1l1 PE=1 SV=3	2	cell communication;regulation of biological process;response to stimulus	cytoplasm;membrane	RNA binding	Pf12074, Pf13646
Q5I0K2	RGD1308350 protein (Fragment) OS=Rattus norvegicus GN=Inf2 PE=2 SV=1	2	cell organization and biogenesis;regulation of biological process	cytoplasm;endoplasmic reticulum;nucleus	protein binding	Pf02181
D3ZZH2	Protein LOC680353 OS=Rattus norvegicus GN=LOC680353 PE=3 SV=2	2	metabolic process	ribosome	structural molecule activity	Pf01781
D4A862	Protein LOC678816 OS=Rattus norvegicus GN=LOC680512 PE=3 SV=2	2	metabolic process	ribosome	structural molecule activity	Pf01781
D4A2D7	Importin 4 (Predicted), isoform CRA_b OS=Rattus norvegicus GN=Ipo4 PE=1 SV=2	2	cell organization and biogenesis;transport	cytoplasm;membrane;nucleus	protein binding;transporter activity	Pf02985
A0A0G2JSL0	Proteasome subunit beta type OS=Rattus norvegicus GN=rCG_63409 PE=3 SV=1	2	metabolic process	cytoplasm;Golgi;nucleus;proteasome	catalytic activity	Pf00227
P28073	Proteasome subunit beta type-6 OS=Rattus norvegicus GN=Psmb6 PE=1 SV=3	2	metabolic process	cytoplasm;Golgi;nucleus;proteasome	catalytic activity	Pf00227
G3V6S3	Calumenin OS=Rattus norvegicus GN=Calu PE=1 SV=1	2	cell organization and biogenesis;regulation of biological process;response to stimulus	endoplasmic reticulum;extracellular;membrane;organelle lumen	enzyme regulator activity;metal ion binding;protein binding	Pf13499
A0A0G2JWZ2	Amine oxidase OS=Rattus norvegicus PE=3 SV=1	2	metabolic process		catalytic activity;metal ion binding	Pf01179, Pf02251, Pf02252, Pf02727, Pf02728
Q7TP38	Amine oxidase OS=Rattus norvegicus GN=Psme3 PE=2 SV=1	2	metabolic process;response to stimulus;transport	cell surface;cytoplasm;membrane	catalytic activity;metal ion binding;protein binding;transporter activity	Pf01179, Pf02251, Pf02252, Pf02727, Pf02728
A0A0G2K5C6	Microtubule-associated protein 1A OS=Rattus norvegicus GN=Map1a PE=1 SV=1	2	cell organization and biogenesis;regulation of biological process	cytoplasm;cytosol	protein binding
P34926	Microtubule-associated protein 1A OS=Rattus norvegicus GN=Map1a PE=1 SV=1	2	cell organization and biogenesis;metabolic process;regulation of biological process	cytoplasm;cytoskeleton;cytosol	catalytic activity;protein binding
G3V7U2	Microtubule-associated protein 1 A, isoform CRA_c OS=Rattus norvegicus GN=Map1a PE=4 SV=1	2	cell organization and biogenesis;metabolic process;regulation of biological process	cytoplasm;cytosol	catalytic activity;protein binding
A0A0G2JUN7	Thioredoxin reductase 1, cytoplasmic OS=Rattus norvegicus GN=Txnrd1 PE=1 SV=1	2	cellular homeostasis;metabolic process;regulation of biological process		antioxidant activity;catalytic activity;nucleotide binding	Pf00070, Pf02852, Pf07992, Pf13738
Q7M082	Metallothionein 1 (Fragments) OS=Rattus norvegicus GN=Mt1f PE=4 SV=1	2			metal ion binding
Q53Z83	Metallothionein OS=Rattus norvegicus GN=Mt1 PE=1 SV=1	2	cellular homeostasis;regulation of biological process;response to stimulus	cytoplasm;cytosol;nucleus;vacuole	metal ion binding
P17764	Acetyl-CoA acetyltransferase, mitochondrial OS=Rattus norvegicus GN=Acat1 PE=1 SV=1	2	cell organization and biogenesis;metabolic process;response to stimulus	membrane;mitochondrion;organelle lumen	catalytic activity;metal ion binding;protein binding	Pf00108, Pf00109, Pf02803
Q07266	Drebrin OS=Rattus norvegicus GN=Dbn1 PE=1 SV=3	2	cell communication;cell differentiation;cell organization and biogenesis;cell proliferation;development;regulation of biological process;response to stimulus	cytoplasm;cytoskeleton;membrane	protein binding	Pf00241
C6L8E0	Drebrin E OS=Rattus norvegicus GN=Dbn1 PE=2 SV=1	2	cell communication;cell organization and biogenesis;cell proliferation;regulation of biological process;response to stimulus	cytoplasm;cytoskeleton;membrane	protein binding	Pf00241
A0A0H2UHL9	Drebrin OS=Rattus norvegicus GN=Dbn1 PE=1 SV=1	2	cell communication;cell organization and biogenesis;cell proliferation;regulation of biological process;response to stimulus	cytoplasm;cytoskeleton;membrane	protein binding	Pf00241
A0A0G2K1M2	Disks large homolog 1 OS=Rattus norvegicus GN=Dlg1 PE=1 SV=1	2				Pf00018, Pf00595, Pf00625, Pf07653, Pf09058, Pf10600, Pf10608
Q62696	Disks large homolog 1 OS=Rattus norvegicus GN=Dlg1 PE=1 SV=1	2	cell communication;cell organization and biogenesis;cell proliferation;metabolic process;regulation of biological process;response to stimulus	cytoplasm;cytosol;endoplasmic reticulum;Golgi;membrane;nucleus	catalytic activity;protein binding;structural molecule activity	Pf00018, Pf00595, Pf00625, Pf07653, Pf09058, Pf10600, Pf10608, Pf13180
F1LNM0	Disks large homolog 1 OS=Rattus norvegicus GN=Dlg1 PE=1 SV=1	2	cell organization and biogenesis;cell proliferation;metabolic process;regulation of biological process;response to stimulus	cytoplasm;endoplasmic reticulum;Golgi;membrane;nucleus	protein binding;structural molecule activity	Pf00018, Pf00595, Pf00625, Pf07653, Pf09058, Pf10600, Pf10608, Pf13180
F1M269	Glyceraldehyde-3-phosphate dehydrogenase OS=Rattus norvegicus PE=3 SV=3	2				Pf00044, Pf02800
B1H267	Sorting nexin-5 OS=Rattus norvegicus GN=Snx5 PE=1 SV=1	2	cell communication;cell organization and biogenesis;transport	cytoplasm;endosome;membrane	protein binding	Pf00787, Pf09325
A0A0G2K642	3-ketoacyl-CoA thiolase, mitochondrial OS=Rattus norvegicus GN=Acaa2 PE=1 SV=1	2	metabolic process		catalytic activity	Pf00108, Pf02801, Pf02803
G3V9U2	3-ketoacyl-CoA thiolase, mitochondrial OS=Rattus norvegicus GN=Acaa2 PE=1 SV=3	2	cell organization and biogenesis;metabolic process;regulation of biological process;response to stimulus	membrane;mitochondrion;organelle lumen	catalytic activity;RNA binding	Pf00108, Pf02801, Pf02803
P13437	3-ketoacyl-CoA thiolase, mitochondrial OS=Rattus norvegicus GN=Acaa2 PE=2 SV=1	2	cell organization and biogenesis;metabolic process;regulation of biological process;response to stimulus	membrane;mitochondrion;organelle lumen	catalytic activity;RNA binding	Pf00108, Pf02801, Pf02803
Q5XFW8	Protein SEC13 homolog OS=Rattus norvegicus GN=Sec13 PE=1 SV=1	2	regulation of biological process;transport	chromosome;cytosol;endoplasmic reticulum;membrane;nucleus	protein binding	Pf00400
B5DF65	Biliverdin reductase B (Flavin reductase (NADPH)) OS=Rattus norvegicus GN=Blvrb PE=1 SV=1	2	metabolic process	cytoplasm;cytosol;membrane;nucleus	catalytic activity	Pf01073, Pf01370, Pf13460
E9PTR4	Protein Ubap2l OS=Rattus norvegicus GN=Ubap2l PE=1 SV=2	2			protein binding;RNA binding	Pf00627, Pf12478, Pf14555
Q4V8A7	Atp8b2 protein OS=Rattus norvegicus GN=Ubap2l PE=2 SV=1	2			protein binding;RNA binding	Pf00627, Pf12478, Pf14555
A0A0G2JYC6	Protein Ubap2l OS=Rattus norvegicus GN=Ubap2l PE=1 SV=1	2				Pf00627, Pf12478, Pf14555
G3V7B5	Phosphoribosyl pyrophosphate synthase-associated protein 1 OS=Rattus norvegicus GN=Prpsap1 PE=1 SV=1	2	metabolic process;regulation of biological process		catalytic activity;enzyme regulator activity;metal ion binding;protein binding	Pf13793, Pf14572
Q6AYZ7	Phosphoribosyl pyrophosphate synthetase-associated protein 1 OS=Rattus norvegicus GN=Prpsap1 PE=2 SV=2	2	metabolic process;regulation of biological process		catalytic activity;enzyme regulator activity;metal ion binding;protein binding	Pf13793, Pf14572
D4A8X2	Uncharacterized protein OS=Rattus norvegicus PE=4 SV=1	2				Pf01248
Q9JIJ7	DEAD box protein 1 (Fragment) OS=Rattus norvegicus GN=Ddx1 PE=2 SV=1	2	development;metabolic process;regulation of biological process;response to stimulus	cytoplasm;membrane;nucleus	catalytic activity;DNA binding;nucleotide binding;protein binding;RNA binding	Pf00270, Pf00622
G3V8G2	Proteasome (Prosome, macropain) 26S subunit, non-ATPase, 5 (Predicted), isoform CRA_a OS=Rattus norvegicus GN=Psmd5 PE=1 SV=1	2	cell organization and biogenesis;metabolic process	cytosol;proteasome	protein binding	Pf10508
Q5RJR8	Leucine-rich repeat-containing protein 59 OS=Rattus norvegicus GN=Lrrc59 PE=1 SV=1	2		endoplasmic reticulum;membrane;nucleus	protein binding;RNA binding	Pf12799, Pf13855
D3ZGW6	Protein Hmgb1-ps3 OS=Rattus norvegicus GN=Hmgb1-ps3 PE=4 SV=3	2		nucleus	DNA binding;protein binding	Pf00505, Pf09011
M0R7R5	Protein LOC100911637 OS=Rattus norvegicus GN=LOC100911637 PE=4 SV=1	2	cell organization and biogenesis;defense response;regulation of biological process;response to stimulus		DNA binding;protein binding	Pf00505, Pf09011
D3ZC69	Protein RGD1563668 OS=Rattus norvegicus GN=RGD1563668 PE=4 SV=2	2	cell organization and biogenesis;defense response;regulation of biological process;response to stimulus	nucleus	DNA binding;protein binding	Pf00505, Pf09011
Q63028	Alpha-adducin OS=Rattus norvegicus GN=Add1 PE=1 SV=2	2	cell differentiation;cell organization and biogenesis;cellular homeostasis;metabolic process;regulation of biological process;response to stimulus;transport	cytoplasm;cytoskeleton;membrane;nucleus	metal ion binding;protein binding;RNA binding;structural molecule activity	Pf00596
A0A0G2JSM7	Adducin 1 (Alpha), isoform CRA_b OS=Rattus norvegicus GN=Add1 PE=1 SV=1	2	cell differentiation;cell organization and biogenesis;cellular homeostasis;metabolic process;regulation of biological process;response to stimulus;transport	cytoskeleton;membrane;nucleus	metal ion binding;protein binding;RNA binding;structural molecule activity	Pf00596
D4A777	Protein Fam114a1 OS=Rattus norvegicus GN=Fam114a1 PE=1 SV=2	2				Pf05334
A0A0G2JYA4	Serine/threonine-protein phosphatase OS=Rattus norvegicus GN=LOC100362453 PE=3 SV=1	2	metabolic process		catalytic activity	Pf00149
D3ZZC7	Protein Rps15al2 OS=Rattus norvegicus GN=Rps15al2 PE=3 SV=1	2	metabolic process	ribosome	structural molecule activity	Pf00410
Q499N6	UBX domain-containing protein 1 OS=Rattus norvegicus GN=Ubxn1 PE=3 SV=2	2	regulation of biological process	cytoplasm;cytosol;endoplasmic reticulum;nucleus;proteasome	protein binding	Pf00627, Pf00789
D3ZQ25	Fibulin-1 OS=Rattus norvegicus GN=Fbln1 PE=1 SV=1	2	cell organization and biogenesis;metabolic process;regulation of biological process;response to stimulus	extracellular	enzyme regulator activity;metal ion binding;protein binding;structural molecule activity	Pf01821, Pf07645, Pf12662, Pf14670
Q6P2A7	Flot1 protein OS=Rattus norvegicus GN=Flot1 PE=2 SV=1	2	cell organization and biogenesis;cellular component movement;regulation of biological process;response to stimulus;transport	cytoskeleton;endosome;membrane	protein binding	Pf01145
Q9Z1E1	Flotillin-1 OS=Rattus norvegicus GN=Flot1 PE=2 SV=2	2	cell organization and biogenesis;regulation of biological process;response to stimulus;transport	cytoskeleton;endosome;membrane	protein binding	Pf01145
Q3T1L0	Aldehyde dehydrogenase family 16 member A1 OS=Rattus norvegicus GN=Aldh16a1 PE=2 SV=1	2	metabolic process	membrane	catalytic activity	Pf00171, Pf07368
O89046	Coronin-1B OS=Rattus norvegicus GN=Coro1b PE=1 SV=1	2	cell organization and biogenesis;cellular component movement;regulation of biological process;response to stimulus	cytoplasm;cytoskeleton;cytosol;membrane	protein binding	Pf00400, Pf08953, Pf08954
D3ZD23	ATP-binding cassette, sub-family E (OABP), member 1 OS=Rattus norvegicus GN=Abce1 PE=1 SV=1	2	metabolic process	cytoplasm;membrane;mitochondrion	catalytic activity;nucleotide binding	Pf00005, Pf04068, Pf13304, Pf13671
P00507	Aspartate aminotransferase, mitochondrial OS=Rattus norvegicus GN=Got2 PE=1 SV=2	2	metabolic process;response to stimulus;transport	cell surface;membrane;mitochondrion;organelle lumen	catalytic activity;protein binding;RNA binding	Pf00155
Q5RJR2	Twinfilin-1 OS=Rattus norvegicus GN=Twf1 PE=1 SV=1	2	cell organization and biogenesis;metabolic process;regulation of biological process	cytoplasm;cytoskeleton	catalytic activity;nucleotide binding;protein binding	Pf00241
Q9ESH6	Glutaredoxin-1 OS=Rattus norvegicus GN=Glrx PE=3 SV=3	2	cellular homeostasis;metabolic process;regulation of biological process;response to stimulus;transport	cytoplasm;cytosol;mitochondrion;nucleus	catalytic activity;protein binding	Pf00462, Pf13098, Pf13417
Q63363	Rat noerythroid alpha-spectrin (Fragment) OS=Rattus norvegicus PE=2 SV=1	2	cell organization and biogenesis;regulation of biological process	cytoskeleton;cytosol;membrane	metal ion binding;protein binding	Pf00435
D3Z9F6	Ribosomal protein OS=Rattus norvegicus GN=LOC103690888 PE=3 SV=1	2	metabolic process	ribosome	RNA binding;structural molecule activity	Pf00687
A0A0G2K9V6	Threonine--tRNA ligase, cytoplasmic OS=Rattus norvegicus GN=Tars PE=1 SV=1	2	metabolic process	cytoplasm;cytoskeleton	catalytic activity;nucleotide binding	Pf00587, Pf02824, Pf03129, Pf07973
Q5XHY5	Threonine--tRNA ligase, cytoplasmic OS=Rattus norvegicus GN=Tars PE=1 SV=1	2	metabolic process	cytoplasm;cytoskeleton	catalytic activity;nucleotide binding	Pf00587, Pf02824, Pf03129, Pf07973
Q64LD0	Zinc responsive protein ZD10B OS=Rattus norvegicus PE=2 SV=1	2	metabolic process;regulation of biological process;response to stimulus;transport	cytoplasm;membrane;nucleus	catalytic activity;nucleotide binding	Pf00270, Pf00271
Q68FX3	DEAD (Asp-Glu-Ala-Asp) box polypeptide 19a OS=Rattus norvegicus GN=Ddx19a PE=1 SV=1	2	metabolic process;regulation of biological process;response to stimulus;transport	cytoplasm;membrane;nucleus	catalytic activity;nucleotide binding	Pf00270, Pf00271
P40329	Arginine--tRNA ligase, cytoplasmic OS=Rattus norvegicus GN=Rars PE=1 SV=2	2	metabolic process	cytoplasm;membrane;mitochondrion;nucleus	catalytic activity;nucleotide binding;RNA binding	Pf00750, Pf03485, Pf05746
Q6VV72	Eukaryotic translation initiation factor 1A OS=Rattus norvegicus GN=Eif1a PE=2 SV=3	2	metabolic process		RNA binding	Pf01176
B5DF60	Eukaryotic translation initiation factor 1A, Y-linked OS=Rattus norvegicus GN=Eif1ax PE=1 SV=1	2	metabolic process		RNA binding	Pf01176
Q566D5	Eukaryotic translation initiation factor 1A OS=Rattus norvegicus GN=Eif1a PE=2 SV=1	2	metabolic process		RNA binding	Pf01176
A0A0G2JVA7	Eukaryotic translation initiation factor 1A OS=Rattus norvegicus GN=Eif1a PE=1 SV=1	2	metabolic process		RNA binding	Pf01176
F7F707	Enhancer of mRNA-decapping protein 4 OS=Rattus norvegicus GN=Nrn1l PE=1 SV=2	2			protein binding	Pf00400, Pf15056
Q3ZAV8	Enhancer of mRNA-decapping protein 4 OS=Rattus norvegicus GN=Edc4 PE=1 SV=1	2		cytoplasm;nucleus	protein binding	Pf00400
O54975	Xaa-Pro aminopeptidase 1 OS=Rattus norvegicus GN=Xpnpep1 PE=1 SV=1	2	metabolic process	cytoplasm;cytosol	catalytic activity;metal ion binding;protein binding	Pf00557, Pf01321
A0A0G2JV31	X-prolyl aminopeptidase (Aminopeptidase P) 1, soluble, isoform CRA_a OS=Rattus norvegicus GN=Xpnpep1 PE=1 SV=1	2	metabolic process	cytoplasm;cytosol	catalytic activity;metal ion binding;protein binding	Pf00557, Pf01321
D3ZZT9	Protein Col14a1 OS=Rattus norvegicus GN=Col14a1 PE=1 SV=3	2				Pf00041, Pf00092, Pf01391, Pf13519
P46844	Biliverdin reductase A OS=Rattus norvegicus GN=Blvra PE=1 SV=1	2	metabolic process	cytoplasm	catalytic activity;metal ion binding	Pf01408, Pf03447, Pf09166
Q6AZ33	Biliverdin reductase A OS=Rattus norvegicus GN=Blvra PE=1 SV=1	2	metabolic process	cytoplasm	catalytic activity;metal ion binding	Pf01408, Pf03447, Pf09166
F1LXD8	Protein Emilin2 OS=Rattus norvegicus GN=Emilin2 PE=1 SV=3	2				Pf00386, Pf05667, Pf06548, Pf07546, Pf12325, Pf13514
P10960	Prosaposin OS=Rattus norvegicus GN=Psap PE=1 SV=1	2	cell differentiation;metabolic process;regulation of biological process;response to stimulus;transport	extracellular;Golgi;membrane;mitochondrion;vacuole	enzyme regulator activity;protein binding	Pf02199, Pf03489, Pf05184
Q6P7A4	Prosaposin OS=Rattus norvegicus GN=Psap PE=2 SV=1	2	cell differentiation;metabolic process;regulation of biological process;response to stimulus;transport	Golgi;membrane;mitochondrion;vacuole	enzyme regulator activity;protein binding	Pf02199, Pf03489, Pf05184
F7EPE0	Sulfated glycoprotein 1 OS=Rattus norvegicus GN=Psap PE=1 SV=2	2				Pf02199, Pf03489, Pf05184
A0A0G2K6L6	Uncharacterized protein OS=Rattus norvegicus PE=3 SV=1	2	metabolic process	ribosome	RNA binding;structural molecule activity	Pf00338
A0A0H2UHG7	40S ribosomal protein S20 OS=Rattus norvegicus GN=Rps20 PE=3 SV=1	2	metabolic process	ribosome	RNA binding;structural molecule activity	Pf00338
P60868	40S ribosomal protein S20 OS=Rattus norvegicus GN=Rps20 PE=3 SV=1	2	metabolic process	cytoplasm;membrane;ribosome	RNA binding;structural molecule activity	Pf00338
P18163	Long-chain-fatty-acid--CoA ligase 1 OS=Rattus norvegicus GN=Acsl1 PE=1 SV=1	2	metabolic process;regulation of biological process;response to stimulus;transport	endoplasmic reticulum;membrane;mitochondrion	catalytic activity;nucleotide binding	Pf00501
P24051	40S ribosomal protein S27-like OS=Rattus norvegicus GN=Rps27l PE=1 SV=3	2	cell organization and biogenesis;metabolic process;regulation of biological process;response to stimulus	nucleus;ribosome	enzyme regulator activity;metal ion binding;RNA binding;structural molecule activity;translation regulator activity	Pf01667
Q5U2R0	Methionine adenosyltransferase 2 subunit beta OS=Rattus norvegicus GN=Mat2b PE=2 SV=1	2	metabolic process;regulation of biological process	mitochondrion;nucleus	catalytic activity;enzyme regulator activity;protein binding	Pf00106, Pf01370, Pf02719, Pf04321, Pf07993, Pf13460
A0A0G2JT30	Methionine adenosyltransferase 2 subunit beta OS=Rattus norvegicus GN=Mat2b PE=1 SV=1	2	metabolic process;regulation of biological process	mitochondrion;nucleus	catalytic activity;enzyme regulator activity;protein binding	Pf00106, Pf01370, Pf02719, Pf04321, Pf07993, Pf13460
B2RZB7	Protein Snrpd1 OS=Rattus norvegicus GN=Snrpd1 PE=1 SV=1	2	cell organization and biogenesis;metabolic process;regulation of biological process	cytoplasm;cytosol;nucleus;spliceosomal complex	RNA binding	Pf01423
P24368	Peptidyl-prolyl cis-trans isomerase B OS=Rattus norvegicus GN=Ppib PE=1 SV=3	2	metabolic process;regulation of biological process;transport	endoplasmic reticulum;membrane;nucleus;organelle lumen	catalytic activity;protein binding;RNA binding	Pf00160
D4ACJ7	Uncharacterized protein OS=Rattus norvegicus PE=4 SV=2	2			nucleotide binding	Pf00076, Pf13893, Pf14259
B2RYP4	Protein Snx2 OS=Rattus norvegicus GN=Snx2 PE=1 SV=1	2	cell communication;cell organization and biogenesis;transport	cytoplasm;endosome;membrane	protein binding;transporter activity	Pf00787, Pf03700, Pf05667, Pf09325, Pf10456
Q5PQK6	Nit1 protein OS=Rattus norvegicus GN=Nit1 PE=2 SV=1	2	metabolic process	mitochondrion;nucleus	catalytic activity	Pf00795
Q7TQ94	Nitrilase homolog 1 OS=Rattus norvegicus GN=Nit1 PE=2 SV=1	2	metabolic process	cytoplasm;mitochondrion;nucleus	catalytic activity	Pf00795
F7ESM5	Nitrilase 1, isoform CRA_a OS=Rattus norvegicus GN=Nit1 PE=1 SV=1	2	metabolic process	mitochondrion;nucleus	catalytic activity	Pf00795
Q6PDW8	Glutathione peroxidase OS=Rattus norvegicus GN=Gpx1 PE=2 SV=1	2	cell death;cell differentiation;cell proliferation;cellular component movement;cellular homeostasis;metabolic process;regulation of biological process;response to stimulus	cytoplasm;cytosol;mitochondrion;nucleus	antioxidant activity;catalytic activity;enzyme regulator activity;protein binding	Pf00255
M0RAM5	Glutathione peroxidase OS=Rattus norvegicus GN=Gpx1 PE=1 SV=1	2				Pf00255
P04041	Glutathione peroxidase 1 OS=Rattus norvegicus GN=Gpx1 PE=1 SV=4	2	cell death;cell differentiation;cell proliferation;cellular component movement;cellular homeostasis;metabolic process;regulation of biological process;response to stimulus	cytoplasm;cytosol;mitochondrion;nucleus	antioxidant activity;catalytic activity;enzyme regulator activity;protein binding	Pf00255
O35791	RhoA (Fragment) OS=Rattus norvegicus GN=Rhoa PE=2 SV=1	2	cell differentiation;cell organization and biogenesis;cellular component movement;metabolic process;regulation of biological process;response to stimulus	cytoplasm;cytoskeleton;cytosol;endosome;membrane;mitochondrion;nucleus	catalytic activity;nucleotide binding;protein binding	Pf00025, Pf00071, Pf08477
P61589	Transforming protein RhoA OS=Rattus norvegicus GN=Rhoa PE=1 SV=1	2	cell differentiation;cell division;cell organization and biogenesis;cellular component movement;metabolic process;regulation of biological process;response to stimulus	cytoplasm;cytoskeleton;cytosol;endosome;membrane;mitochondrion;nucleus	catalytic activity;nucleotide binding;protein binding	Pf00025, Pf00071, Pf08477
O35509	Ras-related protein Rab-11B OS=Rattus norvegicus GN=Rab11b PE=1 SV=4	2	cellular component movement;metabolic process;regulation of biological process;response to stimulus;transport	cytoplasm;endosome;membrane;mitochondrion	catalytic activity;nucleotide binding;protein binding	Pf00025, Pf00071, Pf01926, Pf08477, Pf13401
A0A0G2JZR4	Ras-related protein Rab-11B OS=Rattus norvegicus GN=Rab11b PE=1 SV=1	2	metabolic process;regulation of biological process;response to stimulus;transport	membrane	catalytic activity;nucleotide binding	Pf00025, Pf00071, Pf01926, Pf08477, Pf13401
P62494	Ras-related protein Rab-11A OS=Rattus norvegicus GN=Rab11a PE=1 SV=3	2	cell organization and biogenesis;metabolic process;regulation of biological process;response to stimulus;transport	cytoplasm;endosome;Golgi;membrane;mitochondrion	catalytic activity;nucleotide binding;protein binding	Pf00025, Pf00071, Pf01926, Pf08477, Pf13401
Q8K585	High mobility group protein HMG-I/HMG-Y OS=Rattus norvegicus GN=Hmga1 PE=1 SV=3	2	cell organization and biogenesis;metabolic process;regulation of biological process;response to stimulus	chromosome;nucleus	catalytic activity;DNA binding;protein binding
M0RDJ4	Glia maturation factor beta OS=Rattus norvegicus GN=Gmfb PE=1 SV=2	2				Pf00241
D3ZVY6	Protein LOC100359986 OS=Rattus norvegicus GN=LOC100359986 PE=4 SV=3	2				Pf01198
Q63617	Hypoxia up-regulated protein 1 OS=Rattus norvegicus GN=Hyou1 PE=1 SV=1	2	regulation of biological process;response to stimulus	endoplasmic reticulum;membrane;organelle lumen	nucleotide binding	Pf00012
Q6P136	Hyou1 protein OS=Rattus norvegicus GN=Hyou1 PE=1 SV=1	2	regulation of biological process;response to stimulus	endoplasmic reticulum;membrane;organelle lumen	nucleotide binding	Pf00012
D3ZWZ6	Protein Igf2bp2 OS=Rattus norvegicus GN=Igf2bp2 PE=1 SV=3	2		cytoplasm;cytoskeleton;nucleus	nucleotide binding;RNA binding	Pf00013, Pf00076, Pf13014, Pf13893, Pf14259
D4ABT8	Protein Hnrnpul2 OS=Rattus norvegicus GN=Hnrnpul2 PE=1 SV=1	2		membrane;nucleus	protein binding;RNA binding	Pf00622, Pf02037, Pf08433, Pf13671
Q6NX65	Programmed cell death protein 10 OS=Rattus norvegicus GN=Pdcd10 PE=2 SV=1	2	cell death;cell organization and biogenesis;cellular component movement;regulation of biological process;response to stimulus	cytoplasm;cytosol;Golgi;membrane	protein binding	Pf06840
A0A0G2JV25	Uncharacterized protein OS=Rattus norvegicus PE=4 SV=1	2			nucleotide binding
Q6UN82	Liver regeneration related protein LRRGR00002 OS=Rattus norvegicus GN=Setsip PE=2 SV=1	2	cell differentiation;cell organization and biogenesis;regulation of biological process	cytoplasm;nucleus		Pf00956
D4A7R0	Signal recognition particle subunit SRP72 OS=Rattus norvegicus GN=Srp72 PE=1 SV=2	2	cell organization and biogenesis;response to stimulus;transport	cytoplasm;endoplasmic reticulum;membrane	protein binding;RNA binding	Pf08492, Pf12569, Pf12895, Pf13424, Pf14559
Q32PZ7	Srp72 protein (Fragment) OS=Rattus norvegicus GN=Srp72 PE=2 SV=1	2	cell organization and biogenesis;response to stimulus;transport	cytoplasm;endoplasmic reticulum;membrane	protein binding;RNA binding	Pf08492, Pf13424, Pf14559
Q63355	Unconventional myosin-Ic OS=Rattus norvegicus GN=Myo1c PE=1 SV=2	2	cell organization and biogenesis;metabolic process;regulation of biological process;response to stimulus;transport	cytoplasm;membrane;mitochondrion;nucleus	catalytic activity;motor activity;nucleotide binding;protein binding	Pf00063, Pf06017
A0A0G2K585	Actin-related protein 2/3 complex subunit 5 OS=Rattus norvegicus GN=Arpc5 PE=1 SV=1	2	cell organization and biogenesis;regulation of biological process	cytoskeleton		Pf04699
Q4KLF8	Actin-related protein 2/3 complex subunit 5 OS=Rattus norvegicus GN=Arpc5 PE=1 SV=3	2	cell organization and biogenesis;cellular component movement;regulation of biological process	cytoplasm;cytoskeleton	protein binding;structural molecule activity	Pf04699
G3V6S8	Serine/arginine-rich splicing factor 6 OS=Rattus norvegicus GN=Srsf6 PE=1 SV=1	2	cell organization and biogenesis;metabolic process;regulation of biological process	nucleus	nucleotide binding;RNA binding	Pf00076, Pf08777, Pf13893, Pf14259
Q1JU69	ZH11 protein OS=Rattus norvegicus GN=Cops7a PE=2 SV=1	2	metabolic process	cytoplasm	protein binding	Pf01399
G3V8Z9	COP9 (Constitutive photomorphogenic) homolog, subunit 7a (Arabidopsis thaliana) (Predicted) OS=Rattus norvegicus GN=Cops7a PE=1 SV=1	2	metabolic process	cytoplasm	protein binding	Pf01399
F1MAA2	Protein Cops7a OS=Rattus norvegicus GN=Cops7a PE=1 SV=1	2	metabolic process	cytoplasm;nucleus	protein binding	Pf01399
G3V829	Protein Fubp3 OS=Rattus norvegicus GN=Fubp3 PE=1 SV=1	2	metabolic process;regulation of biological process	cytoplasm;nucleus	RNA binding	Pf00013, Pf07650, Pf13014
Q2QC85	MAP2 RNA trans-acting protein 2 OS=Rattus norvegicus GN=Fubp3 PE=2 SV=1	2	metabolic process;regulation of biological process	cytoplasm;membrane;nucleus	DNA binding;RNA binding	Pf00013, Pf07650, Pf13014
P86182	Coiled-coil domain-containing protein 22 OS=Rattus norvegicus GN=Ccdc22 PE=1 SV=2	2	cellular homeostasis;regulation of biological process;transport	endosome	protein binding	Pf05667
D3ZVF5	Protein Rpl31l3 OS=Rattus norvegicus GN=Rpl31l3 PE=4 SV=1	2	metabolic process	ribosome	RNA binding;structural molecule activity	Pf01198
D3Z8W1	Protein LOC102554602 OS=Rattus norvegicus GN=LOC102554602 PE=4 SV=1	2	metabolic process	ribosome	structural molecule activity	Pf01198
D4ABZ9	Protein Rpl31l4 OS=Rattus norvegicus GN=Rpl31l4 PE=1 SV=3	2	metabolic process	ribosome	RNA binding;structural molecule activity	Pf01198
D3ZU04	Protein LOC102550734 OS=Rattus norvegicus GN=LOC102550734 PE=4 SV=1	2	metabolic process	ribosome	structural molecule activity	Pf01198
D3ZZ60	Protein LOC681356 OS=Rattus norvegicus GN=LOC681356 PE=4 SV=1	2	metabolic process	ribosome	structural molecule activity	Pf01198
Q3MHT9	Fam129b protein (Fragment) OS=Rattus norvegicus GN=Fam129b PE=2 SV=1	2	regulation of biological process	cytoplasm;cytoskeleton;cytosol;membrane;nucleus
A0A0G2K0T9	Eukaryotic translation initiation factor 4E OS=Rattus norvegicus GN=Eif4e PE=1 SV=1	2	metabolic process	cytoplasm	RNA binding	Pf01652
P63074	Eukaryotic translation initiation factor 4E OS=Rattus norvegicus GN=Eif4e PE=1 SV=1	2	defense response;metabolic process;regulation of biological process;response to stimulus	cytoplasm	protein binding;RNA binding	Pf01652
P41777	Nucleolar and coiled-body phosphoprotein 1 OS=Rattus norvegicus GN=Nolc1 PE=1 SV=1	2	cell organization and biogenesis;metabolic process;regulation of biological process;response to stimulus	cytoplasm;nucleus	DNA binding;nucleotide binding;protein binding;RNA binding	Pf05022
F1LPS3	Nucleolar and coiled-body phosphoprotein 1 OS=Rattus norvegicus GN=Nolc1 PE=1 SV=1	2	cell organization and biogenesis	cytoplasm	protein binding	Pf05022
P36201	Cysteine-rich protein 2 OS=Rattus norvegicus GN=Crip2 PE=2 SV=1	2	regulation of biological process		metal ion binding	Pf00412
F1LP34	Acidic leucine-rich nuclear phosphoprotein 32 family member B OS=Rattus norvegicus GN=Anp32b PE=1 SV=2	2				Pf12799, Pf13855, Pf14580
Q9EST6	Acidic leucine-rich nuclear phosphoprotein 32 family member B OS=Rattus norvegicus GN=Anp32b PE=1 SV=1	2	cell organization and biogenesis;metabolic process;regulation of biological process	cytoplasm;nucleus	protein binding	Pf12799, Pf13855, Pf14580
A9CMB7	Aspartate--tRNA ligase, cytoplasmic OS=Rattus norvegicus GN=Dars PE=1 SV=1	2	metabolic process	cytoplasm;membrane	catalytic activity;nucleotide binding;RNA binding	Pf00152, Pf01336
Q6XQN1	Nicotinate phosphoribosyltransferase OS=Rattus norvegicus GN=Naprt PE=2 SV=1	2	metabolic process;response to stimulus	cytoplasm;cytosol;Golgi;nucleus	catalytic activity	Pf04095
G3V709	Nicotinate phosphoribosyltransferase domain containing 1, isoform CRA_c OS=Rattus norvegicus GN=Naprt PE=1 SV=1	2	metabolic process;response to stimulus	cytoplasm;cytosol;Golgi;nucleus	catalytic activity	Pf04095
D3ZKL4	Uncharacterized protein OS=Rattus norvegicus PE=4 SV=2	2	metabolic process	ribosome	structural molecule activity	Pf01157
M0RAP0	Uncharacterized protein OS=Rattus norvegicus PE=4 SV=1	2	metabolic process	ribosome	structural molecule activity	Pf01157
F1LY09	Protein Actr3b OS=Rattus norvegicus GN=Actr3b PE=1 SV=2	2	cell organization and biogenesis;regulation of biological process		nucleotide binding	Pf00022
A0A0G2K273	Eukaryotic translation initiation factor 3 subunit E OS=Rattus norvegicus GN=LOC100909481 PE=3 SV=1	2	cell organization and biogenesis;metabolic process;regulation of biological process	cytoplasm;nucleus	protein binding;RNA binding	Pf01399, Pf09440
Q641X8	Eukaryotic translation initiation factor 3 subunit E OS=Rattus norvegicus GN=Eif3e PE=2 SV=1	2	cell organization and biogenesis;metabolic process;regulation of biological process	cytoplasm;membrane;nucleus	protein binding;RNA binding	Pf01399, Pf09440
M0RCH6	Uncharacterized protein OS=Rattus norvegicus GN=Chmp4b PE=1 SV=2	2				Pf03357, Pf03961
D4A9Z8	Protein Chmp4bl1 OS=Rattus norvegicus GN=Chmp4bl1 PE=1 SV=1	2	cell organization and biogenesis;regulation of biological process;transport	nucleus	protein binding	Pf03357
B5DFC8	Eukaryotic translation initiation factor 3 subunit C OS=Rattus norvegicus GN=Eif3c PE=1 SV=1	2	cell organization and biogenesis;metabolic process;regulation of biological process	cytoplasm	protein binding;RNA binding	Pf01399, Pf05470
Q6TPJ7	S15 ribosomal protein (Fragment) OS=Rattus norvegicus GN=Rps15 PE=2 SV=1	2	cell differentiation;cell organization and biogenesis;metabolic process;transport	cytoplasm;membrane;ribosome	RNA binding;structural molecule activity	Pf00203
D3ZAK6	Protein Rps15-ps2 OS=Rattus norvegicus GN=Rps15-ps2 PE=4 SV=2	2				Pf00203
B2RZD4	60S ribosomal protein L34 OS=Rattus norvegicus GN=Rpl34 PE=2 SV=1	2	metabolic process	cytoplasm;mitochondrion;ribosome	RNA binding;structural molecule activity	Pf01199
F1LQ14	60S ribosomal protein L34 OS=Rattus norvegicus GN=Rpl34 PE=4 SV=1	2	metabolic process	ribosome	structural molecule activity	Pf01199
D4A4W9	Protein Rpl34-ps1 OS=Rattus norvegicus GN=Rpl34-ps1 PE=4 SV=1	2	metabolic process	ribosome	structural molecule activity	Pf01199
F1MAA7	Protein Lamc1 OS=Rattus norvegicus GN=Lamc1 PE=1 SV=1	2	cell organization and biogenesis;cellular component movement	cytoskeleton	catalytic activity;motor activity;structural molecule activity	Pf00052, Pf00053, Pf00055, Pf01576, Pf05130, Pf05483, Pf05557, Pf06160, Pf08317, Pf09969, Pf13514
Q5U216	ATP-dependent RNA helicase DDX39A OS=Rattus norvegicus GN=Ddx39a PE=2 SV=1	2	metabolic process;regulation of biological process;response to stimulus;transport	cytoplasm;membrane;nucleus;spliceosomal complex	catalytic activity;nucleotide binding;RNA binding	Pf00270, Pf00271, Pf14617
B5DFH1	Iqgap1 protein (Fragment) OS=Rattus norvegicus GN=Iqgap1 PE=2 SV=1	2	cell growth;regulation of biological process;response to stimulus	cytoplasm;cytoskeleton;membrane;nucleus	enzyme regulator activity;protein binding	Pf00612, Pf00616, Pf03836
F2Z3T4	Muscleblind-like protein 2 OS=Rattus norvegicus GN=Mbnl2 PE=1 SV=1	2	metabolic process;regulation of biological process	cytoplasm;nucleus	metal ion binding;RNA binding
Q642E2	Protein LOC100362069 OS=Rattus norvegicus GN=Rpl28 PE=2 SV=1	2	metabolic process;regulation of biological process	cytoplasm;membrane;ribosome	RNA binding;structural molecule activity	Pf01778
P17702	60S ribosomal protein L28 OS=Rattus norvegicus GN=Rpl28 PE=1 SV=4	2	metabolic process;regulation of biological process	cytoplasm;membrane;ribosome	RNA binding;structural molecule activity	Pf01778
A0A0G2K8E0	Uncharacterized protein OS=Rattus norvegicus PE=4 SV=1	2	metabolic process	ribosome	RNA binding;structural molecule activity	Pf01778
D3ZJD3	Protein LOC100362069 OS=Rattus norvegicus GN=RGD1565183 PE=4 SV=1	2	metabolic process	ribosome	RNA binding;structural molecule activity	Pf01778
D3ZU13	Protein Eif4g1 OS=Rattus norvegicus GN=Eif4g1 PE=1 SV=1	2	defense response;regulation of biological process;response to stimulus	cytoplasm;membrane	DNA binding;protein binding;RNA binding	Pf00566, Pf02020, Pf02847, Pf02854
D4AD15	Protein Eif4g1 OS=Rattus norvegicus GN=Eif4g1 PE=1 SV=2	2	defense response;regulation of biological process;response to stimulus	cytoplasm;membrane	DNA binding;protein binding;RNA binding	Pf00566, Pf02020, Pf02847, Pf02854
M0RD03	Protein LOC100912571 OS=Rattus norvegicus GN=LOC100912571 PE=4 SV=1	2			protein binding	Pf02020, Pf02847
M0RAJ8	Protein Gm6576 OS=Rattus norvegicus GN=Gm6576 PE=3 SV=2	2				Pf00333, Pf03719
B5DF80	Polyadenylate-binding protein OS=Rattus norvegicus GN=Pabpc6 PE=2 SV=1	2	metabolic process	cytoplasm	catalytic activity;DNA binding;nucleotide binding;RNA binding	Pf00076, Pf00658, Pf13893, Pf14259
Q3KRD5	Mitochondrial import receptor subunit TOM34 OS=Rattus norvegicus GN=Tomm34 PE=1 SV=1	2	transport	cytoplasm;membrane;mitochondrion;nucleus	protein binding	Pf00515, Pf12895, Pf13414
P13941	Collagen alpha-1(III) chain OS=Rattus norvegicus GN=Col3a1 PE=2 SV=3	2	cell organization and biogenesis;metabolic process;regulation of biological process;response to stimulus	extracellular	metal ion binding;protein binding;structural molecule activity	Pf00093, Pf01410, Pf14828
Q91V33	KH domain-containing, RNA-binding, signal transduction-associated protein 1 OS=Rattus norvegicus GN=Khdrbs1 PE=1 SV=1	2	metabolic process;regulation of biological process;response to stimulus	cytoplasm;membrane;nucleus	protein binding;RNA binding	Pf00013, Pf13014
Q4V7C6	GMP synthase [glutamine-hydrolyzing] OS=Rattus norvegicus GN=Gmps PE=1 SV=1	2	metabolic process;response to stimulus	cytoplasm;cytosol	catalytic activity;nucleotide binding;protein binding	Pf00117, Pf00733, Pf00958, Pf01171, Pf02540, Pf03054, Pf06508, Pf07722
Q4V8F9	Hydroxysteroid dehydrogenase-like protein 2 OS=Rattus norvegicus GN=Hsdl2 PE=2 SV=1	2	metabolic process	membrane;mitochondrion	catalytic activity	Pf00106, Pf02036, Pf14864
Q6AYK8	Eukaryotic translation initiation factor 3 subunit D OS=Rattus norvegicus GN=Eif3d PE=1 SV=1	2	cell organization and biogenesis;metabolic process;regulation of biological process	cytoplasm;membrane	RNA binding	Pf05091
D4A3X0	Protein Seh1l OS=Rattus norvegicus GN=Seh1l PE=1 SV=3	2				Pf00400, Pf01290
Q7TP06	Da1-6 OS=Rattus norvegicus GN=Cep192 PE=2 SV=1	2	cell organization and biogenesis;regulation of biological process	cytoplasm	protein binding	Pf00400, Pf01290
B2RZ72	Actin-related protein 2/3 complex subunit 4 OS=Rattus norvegicus GN=Arpc4 PE=1 SV=1	2	cell organization and biogenesis;regulation of biological process	cytoskeleton	protein binding;structural molecule activity	Pf05856
P24090	Alpha-2-HS-glycoprotein OS=Rattus norvegicus GN=Ahsg PE=1 SV=2	2	cell organization and biogenesis;defense response;regulation of biological process;response to stimulus	extracellular	enzyme regulator activity	Pf00031
Q9JMB5	Proteasomal ubiquitin receptor ADRM1 OS=Rattus norvegicus GN=Adrm1 PE=1 SV=2	2	cell organization and biogenesis;metabolic process;regulation of biological process;response to stimulus	cytoplasm;membrane;nucleus;proteasome	enzyme regulator activity;protein binding	Pf04683
Q6TUG1	LRRGT00083 OS=Rattus norvegicus GN=LOC688925 PE=2 SV=1	2			protein binding	Pf02798, Pf13417
P14942	Glutathione S-transferase alpha-4 OS=Rattus norvegicus GN=Gsta4 PE=1 SV=2	2	metabolic process;response to stimulus	cytoplasm;mitochondrion	catalytic activity;protein binding	Pf00043, Pf02798, Pf14497
Q6AXY0	Glutathione S-transferase A6 OS=Rattus norvegicus GN=Gsta6 PE=1 SV=1	2	cell differentiation;metabolic process	cytoplasm	catalytic activity;protein binding	Pf00043, Pf02798, Pf13417
P08081	Clathrin light chain A OS=Rattus norvegicus GN=Clta PE=1 SV=1	2	transport	membrane	protein binding;structural molecule activity	Pf01086
A0A0G2JYW3	Clathrin light chain A OS=Rattus norvegicus GN=Clta PE=1 SV=1	2	transport	membrane	protein binding;structural molecule activity	Pf01086
O70420	Cortactin isoform B OS=Rattus norvegicus PE=2 SV=1	2	cell organization and biogenesis;cellular component movement;regulation of biological process;transport	cytoplasm;cytoskeleton;Golgi;membrane	protein binding	Pf00018, Pf02218, Pf07653, Pf14604
M0R7S5	Protein Plin4 OS=Rattus norvegicus GN=Plin4 PE=4 SV=2	2				Pf03036
D4A4G7	Protein RGD1566270 OS=Rattus norvegicus GN=RGD1566270 PE=4 SV=1	2	metabolic process	ribosome	structural molecule activity	Pf01157
D4A9L2	Protein Srsf1 OS=Rattus norvegicus GN=Srsf1 PE=1 SV=1	2	cell organization and biogenesis;metabolic process;regulation of biological process	nucleus;spliceosomal complex	nucleotide binding;protein binding;RNA binding	Pf00076, Pf13893, Pf14259
A0A0G2JZ13	Src substrate cortactin OS=Rattus norvegicus GN=Cttn PE=1 SV=1	2	cell organization and biogenesis;cellular component movement;regulation of biological process;transport	cytoplasm;cytoskeleton;Golgi;membrane	protein binding	Pf00018, Pf02218, Pf07653, Pf14604
Q66H11	Protein RGD1306195 OS=Rattus norvegicus GN=RGD1306195 PE=2 SV=1	2	metabolic process;regulation of biological process;response to stimulus;transport	cytoplasm;nucleus	catalytic activity;nucleotide binding;protein binding	Pf00025, Pf00071, Pf08477
Q8K586	GTP-binding nuclear protein Ran, testis-specific isoform OS=Rattus norvegicus GN=Rasl2-9 PE=2 SV=1	2	metabolic process;regulation of biological process;response to stimulus;transport	cytoplasm;nucleus	catalytic activity;nucleotide binding	Pf00025, Pf00071, Pf00735, Pf04670, Pf08477
B0BN93	26S proteasome non-ATPase regulatory subunit 13 OS=Rattus norvegicus GN=Psmd13 PE=1 SV=1	2	cell organization and biogenesis;metabolic process	cytosol;membrane;nucleus;proteasome	protein binding;structural molecule activity	Pf01399
F1M825	Tubulin-specific chaperone A OS=Rattus norvegicus GN=Tbca PE=1 SV=3	2	cell organization and biogenesis		protein binding	Pf02970
B2RYN0	Pgm3 protein OS=Rattus norvegicus GN=Pgm3 PE=1 SV=1	2	metabolic process	cytosol	catalytic activity;metal ion binding	Pf00408, Pf02878, Pf02879
D3ZFX4	Phosphoglucomutase 3 (Predicted), isoform CRA_a OS=Rattus norvegicus GN=Pgm3 PE=1 SV=1	2	metabolic process	cytosol	catalytic activity;metal ion binding	Pf00408, Pf02878, Pf02879
Q5XFW3	Ugp2 protein (Fragment) OS=Rattus norvegicus GN=Ugp2 PE=2 SV=1	2	metabolic process	cytoplasm;cytosol;nucleus	catalytic activity;nucleotide binding;protein binding	Pf01704
D4AE10	Protein RGD1563613 OS=Rattus norvegicus GN=RGD1563613 PE=4 SV=1	2				Pf03297
D3ZCH5	Protein LOC100359763 OS=Rattus norvegicus GN=LOC100359763 PE=4 SV=2	2				Pf03297
B1WBX6	Protein Smap2 OS=Rattus norvegicus GN=Smap2 PE=1 SV=1	2	regulation of biological process	cytoplasm;nucleus	enzyme regulator activity;metal ion binding	Pf01412
A0A0G2K9N0	Protein Smap2 OS=Rattus norvegicus GN=Smap2 PE=1 SV=1	2	regulation of biological process	cytoplasm	enzyme regulator activity	Pf01412
D3ZTK5	60S ribosomal protein L27 OS=Rattus norvegicus GN=RGD1563835 PE=1 SV=1	2	metabolic process	ribosome	RNA binding;structural molecule activity	Pf01777
P25886	60S ribosomal protein L29 OS=Rattus norvegicus GN=Rpl29 PE=1 SV=3	2	metabolic process	membrane;ribosome	RNA binding;structural molecule activity	Pf01779
A0A0G2QC62	Uncharacterized protein OS=Rattus norvegicus PE=4 SV=1	2	metabolic process	ribosome	structural molecule activity	Pf01779
F1LYI5	Protein RGD1564138 OS=Rattus norvegicus GN=RGD1564138 PE=4 SV=3	2	metabolic process	ribosome	structural molecule activity	Pf01779
D4A9G1	Protein Rpl3l OS=Rattus norvegicus GN=Rpl3l PE=3 SV=2	2	cell organization and biogenesis;metabolic process	membrane;ribosome	RNA binding;structural molecule activity	Pf00297
G3V7I0	Peroxiredoxin 3 OS=Rattus norvegicus GN=Prdx3 PE=1 SV=1	2	cell death;cell differentiation;cell organization and biogenesis;metabolic process;regulation of biological process;response to stimulus	cytoplasm;cytosol;endosome;mitochondrion	antioxidant activity;catalytic activity;enzyme regulator activity;protein binding	Pf00578, Pf08534, Pf10417, Pf13905
F1LML0	Protein Nars OS=Rattus norvegicus GN=Nars PE=1 SV=1	2	metabolic process	cytoplasm;mitochondrion	catalytic activity;nucleotide binding	Pf00152, Pf01336
Q6TUD1	LRRGT00113 OS=Rattus norvegicus GN=Nars PE=2 SV=1	2	metabolic process	cytoplasm;mitochondrion	catalytic activity;nucleotide binding	Pf00152, Pf01336
F1LPV0	Protein Nars OS=Rattus norvegicus GN=Nars PE=1 SV=2	2	metabolic process	cytoplasm;mitochondrion	catalytic activity;nucleotide binding	Pf00152, Pf01336
Q99068	Alpha-2-macroglobulin receptor-associated protein OS=Rattus norvegicus GN=Lrpap1 PE=1 SV=2	2	regulation of biological process	cell surface;cytoplasm;endoplasmic reticulum;extracellular;membrane;organelle lumen	protein binding	Pf06400, Pf06401
D4A4Z9	Protein Ktn1 OS=Rattus norvegicus GN=Ktn1 PE=1 SV=2	2	cellular component movement	endoplasmic reticulum;membrane	protein binding;RNA binding
Q6AY74	Protein LOC500148 OS=Rattus norvegicus GN=LOC500148 PE=2 SV=1	2	metabolic process	membrane;ribosome	RNA binding;structural molecule activity	Pf01251
D3ZHA7	Protein Myl6b OS=Rattus norvegicus GN=Myl6b PE=4 SV=1	2			metal ion binding	Pf13405, Pf13499
Q8VHU8	Eukaryotic translation initiation factor 5A isoform II (Fragment) OS=Rattus norvegicus GN=Eif5a2 PE=4 SV=1	2	metabolic process;regulation of biological process		RNA binding
A0A0G2K7Q6	Adenylate kinase isoenzyme 1 OS=Rattus norvegicus GN=Ak1 PE=1 SV=1	2	metabolic process		catalytic activity;nucleotide binding	Pf00406, Pf13207, Pf13671
Q9QX07	Nonmuscle tropomyosin 5 (Fragment) OS=Rattus norvegicus GN=Tpm5 PE=2 SV=1	2		cytoplasm;cytoskeleton	protein binding
P18437	Non-histone chromosomal protein HMG-17 OS=Rattus norvegicus GN=Hmgn2 PE=1 SV=2	2	regulation of biological process	chromosome;cytoplasm;nucleus	DNA binding;protein binding;RNA binding
Q4KLJ0	High mobility group nucleosomal binding domain 2 OS=Rattus norvegicus GN=LOC100360316 PE=1 SV=1	2	regulation of biological process	chromosome;cytoplasm;nucleus	DNA binding;protein binding;RNA binding
A0A0G2JSU4	N-myc downstream regulated gene 2, isoform CRA_b OS=Rattus norvegicus GN=Ndrg2 PE=1 SV=1	2	cell differentiation;regulation of biological process;response to stimulus	cytoplasm;Golgi;nucleus		Pf00561, Pf03096, Pf12697
Q8VBU2	Protein NDRG2 OS=Rattus norvegicus GN=Ndrg2 PE=1 SV=1	2	cell differentiation;development;regulation of biological process;response to stimulus	cytoplasm;Golgi;nucleus		Pf00561, Pf03096, Pf12697
A0A0G2JSV0	N-myc downstream regulated gene 2, isoform CRA_a OS=Rattus norvegicus GN=Ndrg2 PE=1 SV=1	2	cell differentiation;regulation of biological process;response to stimulus	cytoplasm;Golgi;nucleus		Pf00561, Pf03096, Pf12697
A0A096MIY6	Uncharacterized protein OS=Rattus norvegicus PE=4 SV=1	2	metabolic process			Pf03931
P83941	Transcription elongation factor B polypeptide 1 OS=Rattus norvegicus GN=Tceb1 PE=1 SV=1	2	metabolic process;regulation of biological process	nucleus	catalytic activity;protein binding	Pf03931
F1M6C7	Uncharacterized protein OS=Rattus norvegicus PE=4 SV=3	2				Pf00076, Pf13893, Pf14259
O88656	Actin-related protein 2/3 complex subunit 1B OS=Rattus norvegicus GN=Arpc1b PE=1 SV=3	2	cell organization and biogenesis;regulation of biological process	cytoplasm;cytoskeleton	protein binding;structural molecule activity	Pf00400
A0A0G2K4H6	N-acetylgalactosamine-6-sulfatase OS=Rattus norvegicus GN=Galns PE=1 SV=1	2	metabolic process		catalytic activity	Pf00884, Pf01663, Pf02995, Pf14707
Q32KJ6	N-acetylgalactosamine-6-sulfatase OS=Rattus norvegicus GN=Galns PE=1 SV=1	2	metabolic process	vacuole	catalytic activity;metal ion binding	Pf00884, Pf01663, Pf02995, Pf14707
R9PXV9	Protein phosphatase methylesterase 1 OS=Rattus norvegicus GN=Ppme1 PE=1 SV=2	2	metabolic process;regulation of biological process;transport		catalytic activity;enzyme regulator activity;protein binding	Pf00561, Pf07819, Pf12695, Pf12697
Q6P6H1	Matr3 protein (Fragment) OS=Rattus norvegicus GN=Matr3 PE=2 SV=1	2	regulation of biological process	cytoplasm;membrane;nucleus	metal ion binding;nucleotide binding;RNA binding
F8WFR8	Protein LOC100359876 OS=Rattus norvegicus GN=LOC100359876 PE=4 SV=2	2	metabolic process		catalytic activity;nucleotide binding	Pf00731, Pf01259
Q6NT88	Cold inducible RNA binding protein OS=Rattus norvegicus GN=Cirbp PE=2 SV=1	2	cell organization and biogenesis;regulation of biological process;response to stimulus	cytoplasm;nucleus	nucleotide binding;RNA binding;translation regulator activity	Pf00076, Pf13893, Pf14259
P60825	Cold-inducible RNA-binding protein OS=Rattus norvegicus GN=Cirbp PE=2 SV=1	2	cell organization and biogenesis;regulation of biological process;response to stimulus	cytoplasm;nucleus	nucleotide binding;RNA binding;translation regulator activity	Pf00076, Pf13893, Pf14259
Q499V1	Uridine phosphorylase OS=Rattus norvegicus GN=Upp1 PE=1 SV=1	2	cell communication;metabolic process;response to stimulus	cytoplasm	catalytic activity	Pf01048
O35547	Long-chain-fatty-acid--CoA ligase 4 OS=Rattus norvegicus GN=Acsl4 PE=1 SV=1	2	cell differentiation;metabolic process;regulation of biological process;response to stimulus;transport	cytoplasm;endoplasmic reticulum;membrane;mitochondrion	catalytic activity;nucleotide binding	Pf00501
Q68FU2	Phosphoserine aminotransferase OS=Rattus norvegicus GN=Psat1 PE=2 SV=1	2	metabolic process	cytoplasm	catalytic activity	Pf00266
A0A0G2K931	Phosphoserine aminotransferase OS=Rattus norvegicus GN=Psat1 PE=1 SV=1	2	metabolic process		catalytic activity	Pf00266
Q80YG1	Phosphoserine aminotransferase OS=Rattus norvegicus GN=Psat1 PE=2 SV=1	2	metabolic process	cytoplasm	catalytic activity;protein binding	Pf00266
E9PSV5	Phosphoserine aminotransferase OS=Rattus norvegicus GN=Psat1 PE=1 SV=2	2	metabolic process		catalytic activity	Pf00266
Q711G3	Isoamyl acetate-hydrolyzing esterase 1 homolog OS=Rattus norvegicus GN=Iah1 PE=2 SV=2	2	metabolic process		catalytic activity	Pf00657, Pf13472
C8CHS7	Glyceraldehyde-3-phosphate dehydrogenase (Fragment) OS=Rattus norvegicus PE=2 SV=1	2	metabolic process		catalytic activity	Pf00044
A0A0G2K0P9	Coatomer subunit beta' OS=Rattus norvegicus GN=Copb2 PE=1 SV=1	2	transport		structural molecule activity	Pf00400, Pf04053
Q5U2R8	Interferon activated gene 204 OS=Rattus norvegicus GN=Mnda PE=1 SV=1	2	regulation of biological process;response to stimulus	cytoplasm;nucleus	DNA binding	Pf02758, Pf02760
P62275	40S ribosomal protein S29 OS=Rattus norvegicus GN=Rps29 PE=1 SV=2	2	metabolic process	cytoplasm;ribosome	metal ion binding;structural molecule activity	Pf00253
F1LN91	Protein Tns3 OS=Rattus norvegicus GN=Tns3 PE=1 SV=2	2				Pf00017, Pf00130, Pf08416, Pf10409
C5NTX8	Tensin3 OS=Rattus norvegicus GN=TSN3 PE=2 SV=1	2	cellular component movement;regulation of biological process;response to stimulus	cytoplasm	metal ion binding;protein binding	Pf00017, Pf08416, Pf10409
D3ZNA3	Protein LOC100911987 OS=Rattus norvegicus GN=LOC100911987 PE=4 SV=1	2				Pf01248
A0A0G2JWX1	26S proteasome non-ATPase regulatory subunit 11 OS=Rattus norvegicus GN=Psmd11 PE=1 SV=1	2	cell differentiation;cell organization and biogenesis;metabolic process	cytosol;membrane;nucleus;proteasome	protein binding	Pf01399
F1LMZ8	26S proteasome non-ATPase regulatory subunit 11 OS=Rattus norvegicus GN=Psmd11 PE=1 SV=2	2	cell differentiation;cell organization and biogenesis;metabolic process	cytoplasm;cytosol;membrane;nucleus;proteasome	protein binding	Pf01399
D3Z950	26S proteasome non-ATPase regulatory subunit 11 OS=Rattus norvegicus GN=Psmd11 PE=1 SV=1	2	cell differentiation;cell organization and biogenesis;metabolic process	cytosol;membrane;nucleus;proteasome	protein binding	Pf01399
B5DEP6	Uncharacterized protein (Fragment) OS=Rattus norvegicus PE=2 SV=1	2	cell differentiation;cell organization and biogenesis;metabolic process	cytosol;membrane;nucleus;proteasome	protein binding	Pf01399
D4A4L4	Protein Map7d2 OS=Rattus norvegicus GN=Map7d2 PE=1 SV=3	2	cell organization and biogenesis	cytoskeleton		Pf05672
W0T3G7	Brain-enriched E-MAP-115-like protein OS=Rattus norvegicus GN=Map7d2 PE=2 SV=1	2	cell organization and biogenesis	cytoskeleton		Pf05672
F1M8P6	Uncharacterized protein OS=Rattus norvegicus PE=3 SV=2	2				Pf00044, Pf02800
A0A0K6G7D6	60S ribosomal protein L12 [Rattus norvegicus] OS=Rhizoctonia solani GN=RSOLAG22IIIB_05581 PE=3 SV=1	2				Pf00298, Pf03946
D3ZG03	Protein RGD1565415 OS=Rattus norvegicus GN=RGD1565415 PE=3 SV=1	2	metabolic process	ribosome	RNA binding;structural molecule activity	Pf00828
P15429	Beta-enolase OS=Rattus norvegicus GN=Eno3 PE=1 SV=3	1	metabolic process;response to stimulus	cytoplasm;membrane	catalytic activity;metal ion binding;protein binding	Pf00113, Pf03952, Pf13378
Q4QRB4	Tubulin beta-3 chain OS=Rattus norvegicus GN=Tubb3 PE=1 SV=1	1	cell differentiation;cell organization and biogenesis;cellular component movement;metabolic process	cytoplasm;cytoskeleton;nucleus	catalytic activity;nucleotide binding;structural molecule activity	Pf00091, Pf03953, Pf10644
A0A068F1Y2	Beta-actin (Fragment) OS=Rattus norvegicus GN=Actb PE=2 SV=1	1	cell organization and biogenesis;response to stimulus	cytoskeleton;cytosol;membrane	DNA binding;nucleotide binding;protein binding	Pf00022
F1LQL9	Slit homolog 3 protein OS=Rattus norvegicus GN=Slit3 PE=4 SV=3	1				Pf00008, Pf00054, Pf01462, Pf02210, Pf12799, Pf13306, Pf13385, Pf13855, Pf14580
D3ZVK7	Histone H2A OS=Rattus norvegicus GN=Hist1h2ak PE=3 SV=1	1	cell organization and biogenesis;regulation of biological process	chromosome;nucleus	DNA binding;protein binding	Pf00125, Pf00808
Q4FZT6	Histone H2A type 3 OS=Rattus norvegicus PE=2 SV=3	1	cell organization and biogenesis;metabolic process;regulation of biological process;response to stimulus	chromosome;nucleus	catalytic activity;DNA binding;protein binding	Pf00125, Pf00808
A9UMV8	Histone H2A.J OS=Rattus norvegicus GN=H2afj PE=2 SV=1	1	cell organization and biogenesis;regulation of biological process	chromosome;nucleus	DNA binding;protein binding	Pf00125, Pf00808
P0C169	Histone H2A type 1-C OS=Rattus norvegicus PE=1 SV=2	1	cell organization and biogenesis	chromosome;nucleus	DNA binding;protein binding	Pf00125, Pf00808
G3V9C0	Histone H2A OS=Rattus norvegicus GN=Hist1h2ac PE=3 SV=1	1	cell organization and biogenesis;regulation of biological process	chromosome;nucleus	DNA binding;protein binding	Pf00125, Pf00808
P0C170	Histone H2A type 1-E OS=Rattus norvegicus PE=1 SV=2	1	cell differentiation;cell organization and biogenesis;development;regulation of biological process	chromosome;membrane;nucleus	DNA binding;protein binding;RNA binding	Pf00125, Pf00808
M0RDM4	Histone H2A OS=Rattus norvegicus GN=LOC680322 PE=3 SV=1	1	cell organization and biogenesis;regulation of biological process	chromosome;nucleus	DNA binding;protein binding	Pf00125
Q38PF9	AHNAK 1 (Fragment) OS=Rattus norvegicus PE=2 SV=1	1	cell organization and biogenesis;regulation of biological process	cytoplasm;cytoskeleton;cytosol;membrane;nucleus	protein binding;RNA binding;structural molecule activity
A0A0G2K7F7	Tropomyosin alpha-1 chain OS=Rattus norvegicus GN=Tpm1 PE=1 SV=1	1				Pf00261, Pf12718
Q63607	Alpha-tropomyosin 3 OS=Rattus norvegicus GN=Tpm1 PE=1 SV=1	1	cell organization and biogenesis;cellular component movement;regulation of biological process;response to stimulus	cytoplasm;cytoskeleton	protein binding	Pf00261, Pf12718
Q91XN6	Tropomyosin 1, alpha, isoform CRA_h OS=Rattus norvegicus GN=Tpm1 PE=1 SV=1	1	cell organization and biogenesis;cellular component movement;regulation of biological process;response to stimulus	cytoplasm;cytoskeleton	protein binding	Pf00261, Pf12718
P04692	Tropomyosin alpha-1 chain OS=Rattus norvegicus GN=Tpm1 PE=1 SV=3	1	cell organization and biogenesis;cellular component movement;regulation of biological process;response to stimulus	cytoplasm;cytoskeleton	protein binding	Pf00261, Pf12718
Q63583	Hepatoma alpha tropomyosin OS=Rattus norvegicus PE=3 SV=1	1	cell organization and biogenesis;cellular component movement;regulation of biological process;response to stimulus	cytoplasm;cytoskeleton	protein binding	Pf00261, Pf12718
Q923Z2	Tropomyosin 1, alpha, isoform CRA_a OS=Rattus norvegicus GN=Tpm1 PE=1 SV=1	1	cell organization and biogenesis;cellular component movement;regulation of biological process;response to stimulus	cytoplasm;cytoskeleton	protein binding	Pf00261, Pf12718
A0A0G2JX64	Tropomyosin 1, alpha, isoform CRA_i OS=Rattus norvegicus GN=Tpm1 PE=1 SV=1	1	cell organization and biogenesis;cellular component movement;regulation of biological process;response to stimulus	cytoplasm;cytoskeleton	protein binding	Pf00261, Pf12718
M0RCL5	Protein LOC100910554 OS=Rattus norvegicus GN=LOC100910554 PE=1 SV=1	1	cell organization and biogenesis;regulation of biological process	chromosome;nucleus	DNA binding;protein binding	Pf00125
Q64598	Histone H2A type 1-F OS=Rattus norvegicus PE=3 SV=3	1	cell organization and biogenesis;regulation of biological process	chromosome;nucleus	DNA binding;protein binding	Pf00125, Pf00808
Q6I8Q6	Histone H2A OS=Rattus norvegicus GN=Hist1h2af PE=3 SV=1	1	cell organization and biogenesis;regulation of biological process	chromosome;nucleus	DNA binding;protein binding	Pf00125
Q00728	Histone H2A type 4 OS=Rattus norvegicus PE=2 SV=2	1	cell organization and biogenesis;regulation of biological process	chromosome;nucleus	DNA binding;protein binding	Pf00125
M0RC65	Cofilin 2, muscle (Predicted), isoform CRA_b OS=Rattus norvegicus GN=Cfl2 PE=1 SV=1	1	cell organization and biogenesis;cellular homeostasis;regulation of biological process	cytoskeleton	protein binding	Pf00241
P14659	Heat shock-related 70 kDa protein 2 OS=Rattus norvegicus GN=Hspa2 PE=1 SV=2	1	cell differentiation;cell organization and biogenesis;development;metabolic process;regulation of biological process;response to stimulus	cell surface;cytosol;membrane;mitochondrion;nucleus	nucleotide binding;protein binding	Pf00012, Pf06723
D3ZRN3	Protein Actbl2 OS=Rattus norvegicus GN=Actbl2 PE=1 SV=1	1		cytoplasm;cytoskeleton	nucleotide binding	Pf00022
P47727	Carbonyl reductase [NADPH] 1 OS=Rattus norvegicus GN=Cbr1 PE=1 SV=2	1	cell differentiation;metabolic process;response to stimulus	cytoplasm;cytosol;membrane;nucleus	catalytic activity	Pf00106, Pf08659, Pf13561
Q5XIV1	Phosphoglycerate kinase OS=Rattus norvegicus GN=Pgk2 PE=1 SV=1	1	cellular component movement;metabolic process	nucleus	catalytic activity;nucleotide binding	Pf00162
M0R3X6	Carbonyl reductase [NADPH] 1 OS=Rattus norvegicus GN=Cbr1 PE=1 SV=1	1	metabolic process		catalytic activity	Pf00106, Pf01370, Pf08659, Pf13561
A0A0G2K658	Carbonyl reductase [NADPH] 1 OS=Rattus norvegicus GN=LOC102556347 PE=1 SV=1	1	metabolic process		catalytic activity	Pf00106, Pf01370, Pf08659, Pf13561
D3ZXP3	Histone H2A OS=Rattus norvegicus GN=H2afx PE=1 SV=1	1	cell organization and biogenesis;metabolic process;regulation of biological process;response to stimulus	chromosome;nucleus	DNA binding;protein binding	Pf00125, Pf00808
D3ZM69	Protein Epb41l2 OS=Rattus norvegicus GN=Epb41l2 PE=1 SV=2	1	cell organization and biogenesis	cytoplasm;cytoskeleton;membrane;nucleus	protein binding;structural molecule activity	Pf00373, Pf04382, Pf05902, Pf08736, Pf09379, Pf09380
Q6AYU2	Pcbp2 protein OS=Rattus norvegicus GN=Pcbp2 PE=2 SV=1	1	metabolic process;regulation of biological process	cytoplasm;membrane;nucleus	protein binding;RNA binding	Pf00013, Pf13014
Q4V8F6	Pcbp2 protein OS=Rattus norvegicus GN=Pcbp2 PE=1 SV=1	1	metabolic process;regulation of biological process	cytoplasm;membrane;nucleus	protein binding;RNA binding	Pf00013, Pf13014
Q6AYU5	Poly(RC) binding protein 2 OS=Rattus norvegicus GN=Pcbp2 PE=1 SV=1	1	metabolic process;regulation of biological process	cytoplasm;membrane;nucleus	protein binding;RNA binding	Pf00013, Pf13014
D3ZDT1	Protein Epb41l2 OS=Rattus norvegicus GN=Epb41l2 PE=1 SV=3	1	cell organization and biogenesis	cytoplasm;cytoskeleton;membrane;nucleus	protein binding;structural molecule activity	Pf00373, Pf05902, Pf08736, Pf09379, Pf09380
Q5RKI1	Eukaryotic initiation factor 4A-II OS=Rattus norvegicus GN=Eif4a2 PE=1 SV=1	1	metabolic process;regulation of biological process		catalytic activity;nucleotide binding;RNA binding	Pf00270, Pf00271, Pf04851
A0A0G2K162	Protein Epb41l2 OS=Rattus norvegicus GN=Epb41l2 PE=1 SV=1	1		cytoplasm;cytoskeleton	protein binding;structural molecule activity	Pf00373, Pf05902, Pf08736, Pf09379, Pf09380
D3ZAY7	Protein Epb41l2 OS=Rattus norvegicus GN=Epb41l2 PE=1 SV=3	1	cell organization and biogenesis	cytoplasm;cytoskeleton;membrane;nucleus	protein binding;structural molecule activity	Pf00373, Pf05902, Pf08736, Pf09379, Pf09380
P68511	14-3-3 protein eta OS=Rattus norvegicus GN=Ywhah PE=1 SV=2	1	metabolic process;regulation of biological process;response to stimulus;transport	cytoplasm;membrane	protein binding	Pf00244
P02773	Alpha-fetoprotein OS=Rattus norvegicus GN=Afp PE=2 SV=1	1	metabolic process;regulation of biological process;reproduction;response to stimulus;transport	cytoplasm;extracellular	metal ion binding	Pf00273
Q4QR90	Alpha-fetoprotein OS=Rattus norvegicus GN=Afp PE=2 SV=1	1	metabolic process;regulation of biological process;reproduction;response to stimulus;transport	cytoplasm	metal ion binding	Pf00273
G3V6D0	Alpha-fetoprotein OS=Rattus norvegicus GN=Afp PE=4 SV=1	1	metabolic process;regulation of biological process;reproduction;response to stimulus;transport	cytoplasm	metal ion binding	Pf00273
A0A0G2KAZ7	Heterogeneous nuclear ribonucleoprotein D-like OS=Rattus norvegicus GN=Hnrnpdl PE=1 SV=1	1	metabolic process;regulation of biological process	cytoplasm;nucleus	DNA binding;nucleotide binding;RNA binding	Pf00076, Pf08777, Pf13893, Pf14259
Q3SWU3	Heterogeneous nuclear ribonucleoprotein D-like OS=Rattus norvegicus GN=Hnrnpdl PE=1 SV=1	1	metabolic process;regulation of biological process	cytoplasm;nucleus	DNA binding;nucleotide binding;RNA binding	Pf00076, Pf08777, Pf13893, Pf14259
A0A0G2K3Q6	Fructose-bisphosphate aldolase OS=Rattus norvegicus GN=Aldoc PE=1 SV=1	1	metabolic process		catalytic activity	Pf00274
P09117	Fructose-bisphosphate aldolase C OS=Rattus norvegicus GN=Aldoc PE=1 SV=3	1	cell death;cell differentiation;cell organization and biogenesis;metabolic process;response to stimulus	cytoplasm;mitochondrion	catalytic activity;protein binding	Pf00274
Q63718	Heat shock rotein 70 (Fragment) OS=Rattus rattus PE=2 SV=1	1	cell organization and biogenesis;response to stimulus		catalytic activity;nucleotide binding	Pf00012, Pf06723
F1M9V3	Enolase OS=Rattus norvegicus GN=RGD1559534 PE=3 SV=1	1	metabolic process		catalytic activity;metal ion binding	Pf00113, Pf03952
D3ZUY8	Adaptor protein complex AP-2, alpha 1 subunit (Predicted) OS=Rattus norvegicus GN=Ap2a1 PE=1 SV=1	1	regulation of biological process;transport	membrane	protein binding;transporter activity	Pf01602, Pf02296, Pf02883, Pf13646
F1M5B1	Protein LOC102554167 OS=Rattus norvegicus GN=LOC102554167 PE=3 SV=1	1	metabolic process	ribosome	structural molecule activity	Pf00833
Q9JLX9	Beta actin (Fragment) OS=Rattus norvegicus GN=Actb PE=2 SV=1	1	cell organization and biogenesis;response to stimulus	cytoskeleton;cytosol;membrane	DNA binding;nucleotide binding;protein binding	Pf00022
D3ZLC1	Protein Lmnb2 OS=Rattus norvegicus GN=Lmnb2 PE=1 SV=2	1		membrane;nucleus	nucleotide binding;structural molecule activity	Pf00038, Pf00932
G3V9Z6	Septin 8 (Predicted) OS=Rattus norvegicus GN=Sept8 PE=1 SV=1	1		cytoplasm;cytoskeleton	nucleotide binding	Pf00735
A0A0G2K7G7	Septin-8 OS=Rattus norvegicus GN=Sept8 PE=1 SV=1	1			nucleotide binding	Pf00735
A0A0G2JVY6	Septin-8 OS=Rattus norvegicus GN=Sept8 PE=1 SV=1	1			nucleotide binding	Pf00735
B0BNF1	Septin-8 OS=Rattus norvegicus GN=Sept8 PE=1 SV=1	1		cytoplasm;cytoskeleton	nucleotide binding	Pf00735
O54725	NonO/p54nrb homolog (Fragment) OS=Rattus norvegicus PE=2 SV=1	1	cell organization and biogenesis;metabolic process;regulation of biological process;response to stimulus	chromosome;nucleus	DNA binding;protein binding;RNA binding	Pf08075
Q3B8Q2	Eukaryotic initiation factor 4A-III OS=Rattus norvegicus GN=Eif4a3 PE=1 SV=1	1	metabolic process;regulation of biological process;response to stimulus;transport	cytoplasm;membrane;nucleus;spliceosomal complex	catalytic activity;nucleotide binding;RNA binding	Pf00270, Pf00271
Q7TP35	ATPase family AAA domain-containing protein 1 OS=Rattus norvegicus GN=Atad1 PE=1 SV=1	1	cell organization and biogenesis;metabolic process;regulation of biological process;response to stimulus	membrane;mitochondrion	catalytic activity;nucleotide binding;protein binding;RNA binding	Pf00004, Pf00043, Pf00910, Pf01078, Pf02798, Pf05496, Pf06068, Pf07724, Pf07726, Pf13173, Pf13191, Pf13207, Pf13479
P84079	ADP-ribosylation factor 1 OS=Rattus norvegicus GN=Arf1 PE=1 SV=2	1	cell organization and biogenesis;cellular homeostasis;regulation of biological process;response to stimulus;transport	cytoplasm;cytosol;endosome;Golgi;membrane;nucleus	metal ion binding;nucleotide binding;protein binding;RNA binding;signal transducer activity	Pf00025, Pf00071, Pf00503, Pf01926, Pf04670, Pf08477, Pf09439
A0A0G2JWC7	Protein Fermt2 OS=Rattus norvegicus GN=Fermt2 PE=1 SV=1	1	cell organization and biogenesis;regulation of biological process;response to stimulus	cytoplasm;nucleus		Pf00169, Pf00373
Q5XI19	Fermitin family homolog 2 (Drosophila) OS=Rattus norvegicus GN=Fermt2 PE=1 SV=1	1	cell organization and biogenesis;regulation of biological process;response to stimulus	cytoplasm;nucleus	protein binding	Pf00169, Pf00373
A0A096MIX2	DEAD (Asp-Glu-Ala-Asp) box polypeptide 17, isoform CRA_a OS=Rattus norvegicus GN=Ddx17 PE=1 SV=1	1	metabolic process;regulation of biological process	membrane;nucleus	catalytic activity;nucleotide binding;protein binding;RNA binding	Pf00270, Pf00271
E9PT29	Protein Ddx17 OS=Rattus norvegicus GN=Ddx17 PE=1 SV=3	1				Pf00270, Pf00271
D3ZMS0	Protein Grcc10 OS=Rattus norvegicus GN=LOC100911713 PE=1 SV=1	1				Pf14974
P17988	Sulfotransferase 1A1 OS=Rattus norvegicus GN=Sult1a1 PE=1 SV=1	1	metabolic process;response to stimulus	cytoplasm;cytosol	catalytic activity;nucleotide binding;protein binding	Pf00685, Pf13469
Q66HR2	Microtubule-associated protein RP/EB family member 1 OS=Rattus norvegicus GN=Mapre1 PE=1 SV=3	1	cell division;cell organization and biogenesis;regulation of biological process	cytoplasm;cytoskeleton;Golgi	protein binding;RNA binding	Pf00307, Pf03271
Q6AXY8	Dehydrogenase/reductase (SDR family) member 1 OS=Rattus norvegicus GN=Dhrs1 PE=1 SV=1	1	metabolic process	endoplasmic reticulum;membrane;mitochondrion	catalytic activity	Pf00106, Pf08659, Pf13561
P23565	Alpha-internexin OS=Rattus norvegicus GN=Ina PE=1 SV=2	1	cell differentiation;cell organization and biogenesis;development;regulation of biological process	cytoskeleton;membrane	protein binding;structural molecule activity	Pf00038, Pf04732, Pf10186
G3V8Q2	Alpha-internexin OS=Rattus norvegicus GN=Ina PE=3 SV=1	1	cell differentiation;cell organization and biogenesis;regulation of biological process	cytoskeleton;membrane	protein binding;structural molecule activity	Pf00038, Pf04732
G3V7S2	Neurofilament medium polypeptide OS=Rattus norvegicus GN=Nefm PE=1 SV=3	1				Pf00038, Pf10186, Pf12128, Pf13166
P12839	Neurofilament medium polypeptide OS=Rattus norvegicus GN=Nefm PE=1 SV=4	1	cell organization and biogenesis;cellular component movement;regulation of biological process;response to stimulus;transport	cytoskeleton	protein binding;structural molecule activity	Pf00038, Pf07888, Pf10186, Pf12128
Q9ER24	Ataxin-10 OS=Rattus norvegicus GN=Atxn10 PE=1 SV=1	1	cell organization and biogenesis	cytoplasm;cytosol;membrane	protein binding	Pf09759
Q6AYT1	Protein Trim5 OS=Rattus norvegicus GN=Trim5 PE=1 SV=1	1	cell organization and biogenesis;defense response;metabolic process;regulation of biological process;response to stimulus	cytoplasm	catalytic activity;metal ion binding;protein binding;receptor activity;signal transducer activity	Pf00097, Pf00622, Pf00643, Pf13445, Pf13639, Pf13920, Pf13923, Pf14634, Pf14835, Pf15227
D4A0Y0	Protein Trim5 OS=Rattus norvegicus GN=LOC102554102 PE=1 SV=3	1				Pf00097, Pf00622, Pf00643, Pf13445, Pf13639, Pf13920, Pf13923, Pf14634, Pf14835, Pf15227
A0A0G2K6C7	Protein Trim5 OS=Rattus norvegicus GN=Trim5 PE=1 SV=1	1			metal ion binding	Pf00097, Pf00622, Pf00643, Pf11789, Pf13445, Pf13639, Pf13920, Pf13923, Pf14634, Pf14835, Pf15227
B5DFG5	Protein Sept6 OS=Rattus norvegicus GN=Sept6 PE=1 SV=1	1		cytoplasm	nucleotide binding	Pf00735
Q9EQX9	Ubiquitin-conjugating enzyme E2 N OS=Rattus norvegicus GN=Ube2n PE=1 SV=1	1	cell organization and biogenesis;metabolic process;regulation of biological process;response to stimulus	cytoplasm;nucleus	catalytic activity;nucleotide binding;protein binding;RNA binding	Pf00179, Pf05743, Pf05773
Q8K3F3	Protein phosphatase 1 regulatory subunit 14B OS=Rattus norvegicus GN=Ppp1r14b PE=2 SV=1	1	regulation of biological process	cytoplasm	enzyme regulator activity	Pf05361
Q5PQK2	Fusion, derived from t(1216) malignant liposarcoma (Human) OS=Rattus norvegicus GN=Fus PE=1 SV=1	1	regulation of biological process;response to stimulus	cytoplasm;nucleus	metal ion binding;nucleotide binding;protein binding;RNA binding	Pf00076, Pf00641, Pf13893, Pf14259
F1M927	Protein RGD1560997 OS=Rattus norvegicus GN=Rps27a-ps5 PE=4 SV=2	1	metabolic process	ribosome	protein binding;structural molecule activity	Pf00240, Pf01599, Pf11976, Pf14560
F1LU69	Protein Rps27l3 OS=Rattus norvegicus GN=Rps27a-ps12 PE=4 SV=3	1	metabolic process	ribosome	protein binding;structural molecule activity	Pf00240, Pf01599, Pf11976, Pf13881, Pf14560
P97571	Calpain-1 catalytic subunit OS=Rattus norvegicus GN=Capn1 PE=1 SV=1	1	metabolic process	cytoplasm;cytosol;membrane;mitochondrion;vacuole	catalytic activity;metal ion binding;protein binding	Pf00648, Pf01067, Pf13833
F1LS29	Calpain-1 catalytic subunit OS=Rattus norvegicus GN=Capn1 PE=1 SV=1	1	metabolic process	cytoplasm;cytosol;membrane;mitochondrion;vacuole	catalytic activity;metal ion binding;protein binding	Pf00648, Pf01067, Pf13833
D3ZW57	Protein LOC686066 OS=Rattus norvegicus GN=LOC686066 PE=3 SV=2	1	cell organization and biogenesis;metabolic process;regulation of biological process	ribosome	structural molecule activity	Pf01781
G3V6P6	RNA binding motif protein 3, isoform CRA_a OS=Rattus norvegicus GN=Rbm3 PE=1 SV=1	1	metabolic process;regulation of biological process;response to stimulus	cytoplasm;nucleus	nucleotide binding;protein binding;RNA binding	Pf00076, Pf13893, Pf14259
Q5PPI5	RNA-binding protein 3 OS=Rattus norvegicus GN=Rbm3 PE=1 SV=1	1	metabolic process;regulation of biological process;response to stimulus	cytoplasm;nucleus	nucleotide binding;protein binding;RNA binding	Pf00076, Pf13893, Pf14259
A0A0G2K2P5	Protein Tjp1 OS=Rattus norvegicus GN=Tjp1 PE=1 SV=1	1				Pf00595, Pf00625, Pf00791, Pf07653, Pf13180
F1M4A0	Protein Tjp1 OS=Rattus norvegicus GN=Tjp1 PE=1 SV=2	1	cellular homeostasis;response to stimulus	cytoplasm;membrane;nucleus	protein binding	Pf00018, Pf00595, Pf00625, Pf00791, Pf07653, Pf13180
Q9JI92	Syntenin-1 OS=Rattus norvegicus GN=Sdcbp PE=1 SV=1	1	cell communication;cell organization and biogenesis;regulation of biological process;response to stimulus	cytoplasm;membrane	protein binding	Pf00595, Pf13180
Q9Z0V5	Peroxiredoxin-4 OS=Rattus norvegicus GN=Prdx4 PE=2 SV=1	1	cell organization and biogenesis;cellular homeostasis;metabolic process;regulation of biological process	cytoplasm;cytosol;endoplasmic reticulum;extracellular;mitochondrion;nucleus	antioxidant activity;catalytic activity;protein binding	Pf00578, Pf08534, Pf10417
P37805	Transgelin-3 OS=Rattus norvegicus GN=Tagln3 PE=1 SV=2	1	regulation of biological process	nucleus	protein binding	Pf00307, Pf00402
Q6P9U0	Protein Serpinb6 OS=Rattus norvegicus GN=Serpinb6 PE=1 SV=1	1	regulation of biological process;response to stimulus	cytoplasm;nucleus	enzyme regulator activity;protein binding	Pf00079
D3ZSS1	Protein Taf15 OS=Rattus norvegicus GN=Taf15 PE=4 SV=1	1		cytoplasm;nucleus	metal ion binding;nucleotide binding;RNA binding	Pf00076, Pf00641, Pf13893, Pf14259
B2RYG5	Protein Taf15 OS=Rattus norvegicus GN=Taf15 PE=2 SV=1	1		cytoplasm;nucleus	metal ion binding;nucleotide binding;RNA binding	Pf00076, Pf00641, Pf13893, Pf14259
A0A0G2JZ19	Protein Taf15 OS=Rattus norvegicus GN=Taf15 PE=4 SV=1	1			metal ion binding;nucleotide binding	Pf00076, Pf00641, Pf13893, Pf14259
A0A0G2JWR5	Protein LOC103694865 OS=Rattus norvegicus GN=LOC103694865 PE=4 SV=1	1			metal ion binding;nucleotide binding	Pf00076, Pf00641, Pf13893, Pf14259
D4A605	Nicotinamide N-methyltransferase (Predicted) OS=Rattus norvegicus GN=Nnmt PE=1 SV=1	1	metabolic process;response to stimulus	cytosol	catalytic activity	Pf01234
F1LRQ5	Transmembrane channel-like protein OS=Rattus norvegicus GN=Tmc5 PE=1 SV=3	1				Pf07415, Pf07810
Q5M7W4	Transmembrane channel-like protein 5 OS=Rattus norvegicus GN=Tmc5 PE=1 SV=2	1	transport	membrane	transporter activity	Pf07415, Pf07810
D3ZTH0	Transmembrane channel-like protein OS=Rattus norvegicus GN=Tmc5 PE=3 SV=3	1				Pf07810
P26051	CD44 antigen OS=Rattus norvegicus GN=Cd44 PE=1 SV=2	1	cell organization and biogenesis;cellular component movement;defense response;metabolic process;regulation of biological process;response to stimulus	cell surface;cytoplasm;Golgi;membrane;nucleus	catalytic activity;protein binding;receptor activity;signal transducer activity	Pf00193
O70509	CD44 antigen OS=Rattus norvegicus GN=Cd44 PE=1 SV=1	1	cell organization and biogenesis;cellular component movement;defense response;metabolic process;regulation of biological process;response to stimulus	cell surface;cytoplasm;Golgi;membrane;nucleus	catalytic activity;protein binding;receptor activity;signal transducer activity	Pf00193
D3ZGF1	CD44 antigen OS=Rattus norvegicus GN=Cd44 PE=1 SV=3	1				Pf00193
Q62913	CD44i (Fragment) OS=Rattus norvegicus PE=2 SV=1	1		membrane		Pf00193
F1LSA1	CD44 antigen OS=Rattus norvegicus GN=Cd44 PE=1 SV=1	1	metabolic process;regulation of biological process;response to stimulus	cell surface;membrane	catalytic activity;receptor activity;signal transducer activity	Pf00193
O08779	CD44 protein OS=Rattus norvegicus GN=Cd44 PE=2 SV=1	1	cell organization and biogenesis;cellular component movement;defense response;metabolic process;regulation of biological process;response to stimulus	cell surface;cytoplasm;Golgi;membrane;nucleus	catalytic activity;protein binding;receptor activity;signal transducer activity	Pf00193
G3V9S9	Protein Sec24d OS=Rattus norvegicus GN=Sec24d PE=1 SV=3	1	transport		metal ion binding	Pf00626, Pf04810, Pf04811, Pf04815, Pf08033
A0A0G2QC63	Sec24d protein OS=Rattus norvegicus GN=Sec24d PE=2 SV=1	1	transport		metal ion binding	Pf00626, Pf04810, Pf04811, Pf04815, Pf08033
A0A0G2JVP9	RCG63136 OS=Rattus norvegicus GN=Psme1-ps1 PE=4 SV=1	1				Pf02251, Pf02252
B0BNL2	Peptidylprolyl cis/trans isomerase, NIMA-interacting 1 OS=Rattus norvegicus GN=Pin1 PE=1 SV=1	1	metabolic process;regulation of biological process	cytoplasm;cytosol;mitochondrion;nucleus	catalytic activity;protein binding	Pf00397, Pf00639, Pf13616
F1LMK3	Protein LOC100363321 OS=Rattus norvegicus GN=Sdccag3 PE=1 SV=1	1	regulation of biological process;transport	endosome		Pf04111, Pf05557, Pf07926, Pf14932
P35465	Serine/threonine-protein kinase PAK 1 OS=Rattus norvegicus GN=Pak1 PE=1 SV=3	1	cell death;cell organization and biogenesis;cellular component movement;metabolic process;regulation of biological process;response to stimulus;transport	cytoplasm;cytosol;Golgi;membrane;nucleus	catalytic activity;nucleotide binding;protein binding;signal transducer activity	Pf00069, Pf00786, Pf07714, Pf14531
F2W8B0	Catechol-O-methyltransferase OS=Rattus norvegicus GN=Comt PE=4 SV=1	1	cell communication;metabolic process;regulation of biological process;response to stimulus	cytoplasm;cytosol;membrane;mitochondrion	catalytic activity;metal ion binding	Pf01596, Pf12847, Pf13578, Pf13659
F1LNF0	Protein Myh14 OS=Rattus norvegicus GN=Myh14 PE=1 SV=1	1	cell organization and biogenesis;cellular component movement;metabolic process;response to stimulus	cytoplasm;membrane	catalytic activity;motor activity;nucleotide binding;protein binding	Pf00063, Pf01576
Q66H32	Protein Rangap1 OS=Rattus norvegicus GN=Rangap1 PE=1 SV=1	1	regulation of biological process;response to stimulus	chromosome;cytoplasm;cytosol;membrane;nucleus	enzyme regulator activity;protein binding	Pf13855
B5DEH4	Protein Uap1l1 OS=Rattus norvegicus GN=Uap1l1 PE=1 SV=1	1	metabolic process	cytosol	catalytic activity	Pf01704
P62836	Ras-related protein Rap-1A OS=Rattus norvegicus GN=Rap1a PE=1 SV=1	1	cell organization and biogenesis;cellular homeostasis;metabolic process;regulation of biological process;response to stimulus;transport	cytoplasm;cytosol;endosome;membrane	catalytic activity;nucleotide binding;protein binding;transporter activity	Pf00009, Pf00071, Pf08477
A2RRU1	Glycogen [starch] synthase, muscle OS=Rattus norvegicus GN=Gys1 PE=1 SV=1	1	metabolic process	cytoplasm;membrane	catalytic activity;protein binding	Pf00534, Pf05693, Pf13579
P84083	ADP-ribosylation factor 5 OS=Rattus norvegicus GN=Arf5 PE=1 SV=2	1	regulation of biological process;response to stimulus;transport	cytoplasm;Golgi;membrane;nucleus	nucleotide binding;signal transducer activity	Pf00025, Pf00071, Pf00503, Pf01926, Pf04670, Pf08477, Pf09439
Q5M9H7	DnaJ (Hsp40) homolog, subfamily A, member 2 OS=Rattus norvegicus GN=Dnaja2 PE=1 SV=1	1	metabolic process;response to stimulus	cytosol;membrane;nucleus	metal ion binding;nucleotide binding;protein binding	Pf00226, Pf00684, Pf01556
A0A0G2K1L8	Brain acid soluble protein 1 OS=Rattus norvegicus GN=Basp1 PE=1 SV=1	1
Q05175	Brain acid soluble protein 1 OS=Rattus norvegicus GN=Basp1 PE=1 SV=2	1	cell differentiation;regulation of biological process	cytoplasm;membrane;nucleus	DNA binding;protein binding
Q7TNA8	L-lactate dehydrogenase OS=Rattus norvegicus GN=Ldhal6b PE=2 SV=1	1	metabolic process	cytoplasm;mitochondrion;nucleus	catalytic activity	Pf00056, Pf02866
A0A0G2JVS2	Proliferation-associated protein 2G4 OS=Rattus norvegicus GN=Pa2g4 PE=1 SV=1	1	metabolic process	cytoplasm	catalytic activity	Pf00557
Q7TP86	Ab1-331 OS=Rattus norvegicus GN=LOC502176 PE=2 SV=1	1				Pf03501
D3ZCN9	Uncharacterized protein OS=Rattus norvegicus GN=RGD1560073 PE=4 SV=1	1	cell organization and biogenesis		RNA binding;structural molecule activity	Pf03501
P04631	Protein S100-B OS=Rattus norvegicus GN=S100b PE=1 SV=2	1	cell differentiation;regulation of biological process;response to stimulus	cytoplasm;nucleus	metal ion binding;protein binding	Pf01023
F1LW62	Protein Cfap74 OS=Rattus norvegicus GN=Cfap74 PE=4 SV=3	1				Pf02463, Pf09731
Q5RK09	Eukaryotic translation initiation factor 3 subunit G OS=Rattus norvegicus GN=Eif3g PE=1 SV=1	1	cell organization and biogenesis;metabolic process;regulation of biological process	cytoplasm;nucleus	nucleotide binding;RNA binding	Pf00076, Pf12353, Pf13893, Pf14259
Q7M0F7	Glutathione transferase class alpha chain 10 (Fragments) OS=Rattus norvegicus PE=1 SV=1	1	metabolic process		catalytic activity;protein binding	Pf02798
Q9WU49	Calcium-regulated heat stable protein 1 OS=Rattus norvegicus GN=Carhsp1 PE=1 SV=1	1	regulation of biological process;response to stimulus	cytoplasm;cytosol	DNA binding;RNA binding	Pf00313
Q12663	Adenosylhomocysteinase (Fragment) OS=Pneumocystis carinii GN=SAHH PE=2 SV=1	1	metabolic process;transport		catalytic activity	Pf00670, Pf01262, Pf02254, Pf02826, Pf05221
Q56R18	Importin subunit alpha OS=Rattus norvegicus GN=Kpna3 PE=1 SV=1	1	regulation of biological process;response to stimulus;transport	cytoplasm;cytosol;nucleus	protein binding;transporter activity	Pf00514, Pf01602, Pf01749, Pf13513, Pf13646
Q8R3Z7	EH-domain containing 4 OS=Rattus norvegicus GN=Ehd4 PE=1 SV=1	1	cell organization and biogenesis;metabolic process;regulation of biological process;response to stimulus;transport	endoplasmic reticulum;membrane	catalytic activity;metal ion binding;nucleotide binding;protein binding	Pf00350, Pf01926, Pf12763
P26376	Interferon-induced transmembrane protein 3 OS=Rattus norvegicus GN=ifitm3 PE=2 SV=1	1	cell differentiation;defense response;regulation of biological process;response to stimulus;transport	cell surface;cytoplasm;endoplasmic reticulum;endosome;membrane;nucleus;vacuole		Pf04505
Q9R176	Interferon-inducible protein variant 10 OS=Rattus norvegicus GN=Ifitm3 PE=2 SV=1	1	cell differentiation;defense response;regulation of biological process;response to stimulus;transport	cell surface;cytoplasm;endoplasmic reticulum;membrane;nucleus		Pf04505
Q6TUG0	DnaJ homolog subfamily B member 11 OS=Rattus norvegicus GN=Dnajb11 PE=2 SV=1	1	metabolic process;regulation of biological process	cytoplasm;endoplasmic reticulum;membrane;nucleus;organelle lumen	protein binding	Pf00226, Pf01556
Q9ER34	Aconitate hydratase, mitochondrial OS=Rattus norvegicus GN=Aco2 PE=1 SV=2	1	metabolic process	mitochondrion;nucleus	catalytic activity;metal ion binding;protein binding	Pf00330, Pf00694
Q7M0A0	CAMP response element-binding protein 11.2K, 16K (Fragment) OS=Rattus norvegicus GN=Hist1h2bcl1 PE=1 SV=1	1	cell organization and biogenesis	chromosome;nucleus	DNA binding
Q8R491	EH domain-containing protein 3 OS=Rattus norvegicus GN=Ehd3 PE=1 SV=2	1	cell organization and biogenesis;metabolic process;transport	cytoplasm;endosome;membrane	catalytic activity;metal ion binding;nucleotide binding;protein binding	Pf00350, Pf01926, Pf12763
A0A0G2JTH6	EH domain-containing protein 3 OS=Rattus norvegicus GN=Ehd3 PE=1 SV=1	1	cell organization and biogenesis;transport	cytoplasm;membrane	metal ion binding;nucleotide binding	Pf00350, Pf01926, Pf12763
A0A0A0MXV1	Epidermal growth factor receptor kinase substrate 8 OS=Rattus norvegicus GN=Eps8 PE=1 SV=2	1	cell organization and biogenesis;cellular component movement;regulation of biological process;response to stimulus	cytoplasm;membrane	protein binding	Pf00018, Pf00640, Pf07653, Pf08416, Pf14604
A0A0G2K4W2	Transcription factor BTF3 OS=Rattus norvegicus PE=3 SV=1	1				Pf01849
D4A3I4	Transcription factor BTF3 OS=Rattus norvegicus GN=Btf3l4 PE=1 SV=1	1				Pf01849
A0A0G2JYY8	Uncharacterized protein OS=Rattus norvegicus PE=3 SV=1	1	metabolic process		catalytic activity	Pf00044, Pf02800
B5DFN1	Eukaryotic translation initiation factor 1B OS=Rattus norvegicus GN=Eif1b PE=1 SV=1	1	metabolic process		RNA binding	Pf01253
B0K008	Eukaryotic translation initiation factor 1 OS=Rattus norvegicus GN=Eif1 PE=1 SV=1	1	metabolic process;regulation of biological process	cytoplasm;nucleus	RNA binding	Pf01253
Q9ESR9	ATP-binding cassette sub-family A member 2 OS=Rattus norvegicus GN=Abca2 PE=1 SV=1	1	metabolic process;regulation of biological process;response to stimulus;transport	endosome;membrane;vacuole	catalytic activity;nucleotide binding;transporter activity	Pf00005, Pf12698, Pf13304, Pf13558
G3V7X4	ATP-binding cassette sub-family A member 2 OS=Rattus norvegicus GN=Abca2 PE=1 SV=2	1	metabolic process;regulation of biological process;response to stimulus;transport	endosome;vacuole	catalytic activity;nucleotide binding;transporter activity	Pf00005, Pf12698, Pf13304, Pf13558
A0A0G2K7V9	Uncharacterized protein OS=Rattus norvegicus PE=1 SV=1	1	metabolic process	membrane	catalytic activity	Pf00282
F1M024	Uncharacterized protein OS=Rattus norvegicus PE=1 SV=2	1	metabolic process		catalytic activity	Pf00282
B5DFK8	Pdxdc1 protein OS=Rattus norvegicus GN=Pdxdc1 PE=2 SV=1	1	metabolic process	Golgi	catalytic activity	Pf00282
G3V6B0	Protein Pdxdc1 OS=Rattus norvegicus GN=Pdxdc1 PE=1 SV=1	1	metabolic process	Golgi	catalytic activity	Pf00282
A0A0G2K8S0	Uncharacterized protein OS=Rattus norvegicus PE=1 SV=1	1	metabolic process		catalytic activity	Pf00282
Q02874	Core histone macro-H2A.1 OS=Rattus norvegicus GN=H2afy PE=1 SV=4	1	cell organization and biogenesis;regulation of biological process	chromosome;nucleus	DNA binding;enzyme regulator activity;protein binding	Pf00125, Pf01661
D3ZRX9	Calponin OS=Rattus norvegicus GN=Cnn2 PE=1 SV=2	1	cell organization and biogenesis;regulation of biological process;response to stimulus	cytoskeleton	protein binding	Pf00307, Pf00402
D4A9P7	Protein LOC100363408 OS=Rattus norvegicus GN=RGD1565363 PE=1 SV=1	1				Pf01722
D4A647	Uncharacterized protein OS=Rattus norvegicus GN=Gm21893 PE=4 SV=2	1	metabolic process	ribosome	structural molecule activity	Pf01655
P12711	Alcohol dehydrogenase class-3 OS=Rattus norvegicus GN=Adh5 PE=1 SV=2	1	metabolic process;response to stimulus	cytoplasm;mitochondrion;nucleus	catalytic activity;metal ion binding;protein binding	Pf00107, Pf08240
Q7TQ90	S-(hydroxymethyl)glutathione dehydrogenase OS=Rattus norvegicus GN=Adh4 PE=1 SV=1	1	metabolic process		catalytic activity;metal ion binding	Pf00107, Pf08240
Q5M9F7	ARP10 actin-related protein 10 homolog (S. cerevisiae) OS=Rattus norvegicus GN=Actr10 PE=1 SV=1	1	cellular component movement			Pf00022
H9N9H4	L-lactate dehydrogenase C chain OS=Rattus norvegicus GN=Ldhc PE=2 SV=1	1	cellular component movement;metabolic process	cytoplasm;nucleus	catalytic activity	Pf00056, Pf02866
P19629	L-lactate dehydrogenase C chain OS=Rattus norvegicus GN=Ldhc PE=1 SV=3	1	cellular component movement;metabolic process	cytoplasm;nucleus	catalytic activity	Pf00056, Pf02866
Q6AYX2	L-lactate dehydrogenase OS=Rattus norvegicus GN=Ldhc PE=2 SV=1	1	cellular component movement;metabolic process	cytoplasm;nucleus	catalytic activity	Pf00056, Pf02866
F1M3X5	Protein Mroh6 OS=Rattus norvegicus GN=Mroh6 PE=4 SV=3	1
Q62950	Dihydropyrimidinase-related protein 1 OS=Rattus norvegicus GN=Crmp1 PE=1 SV=1	1	cell organization and biogenesis;cellular component movement;metabolic process	cytoplasm;cytoskeleton	catalytic activity;protein binding	Pf01979, Pf07969, Pf13147, Pf13594
Q62952	Dihydropyrimidinase-related protein 3 OS=Rattus norvegicus GN=Dpysl3 PE=1 SV=2	1	cell organization and biogenesis;metabolic process;regulation of biological process;response to stimulus	cytoplasm;cytosol	catalytic activity;protein binding	Pf01979, Pf04909, Pf13147, Pf13594
Q5VLR5	BWK4 OS=Rattus norvegicus GN=Erp44 PE=1 SV=1	1	cellular homeostasis;metabolic process;regulation of biological process;response to stimulus	cell surface;endoplasmic reticulum;membrane;organelle lumen	catalytic activity;metal ion binding	Pf00085, Pf01216, Pf07449, Pf13098, Pf13848
Q3KRC7	Cold shock domain protein A OS=Rattus norvegicus GN=Ybx3 PE=2 SV=1	1	metabolic process;regulation of biological process;response to stimulus	cytoplasm;nucleus	DNA binding;RNA binding	Pf00313
D4A3P0	Protein Ybx2 OS=Rattus norvegicus GN=Ybx2 PE=1 SV=1	1	regulation of biological process	cytoplasm	DNA binding;RNA binding;translation regulator activity	Pf00313
F1MA18	Y-box-binding protein 3 OS=Rattus norvegicus GN=Ybx3 PE=1 SV=1	1	regulation of biological process;response to stimulus	cytoplasm	DNA binding;RNA binding	Pf00313
Q62764	Y-box-binding protein 3 OS=Rattus norvegicus GN=Ybx3 PE=1 SV=1	1	metabolic process;regulation of biological process;response to stimulus	cytoplasm;nucleus	DNA binding;RNA binding	Pf00313
D4A0L4	Y-box-binding protein 3 OS=Rattus norvegicus GN=Ybx3 PE=1 SV=3	1	regulation of biological process		DNA binding	Pf00313
Q5HZA7	Bin1 protein OS=Rattus norvegicus GN=Bin1 PE=1 SV=1	1	cell differentiation;cell organization and biogenesis;regulation of biological process;transport	cytoplasm;membrane;nucleus	protein binding	Pf00018, Pf03114, Pf07653, Pf14604
O08839	Myc box-dependent-interacting protein 1 OS=Rattus norvegicus GN=Bin1 PE=1 SV=1	1	cell differentiation;cell organization and biogenesis;development;regulation of biological process;transport	cytoplasm;membrane;nucleus	protein binding	Pf00018, Pf03114, Pf07653, Pf14604
D4A4P1	Myc box-dependent-interacting protein 1 OS=Rattus norvegicus GN=Bin1 PE=1 SV=3	1				Pf00018, Pf03114, Pf07653, Pf14604
F1LMX1	Myc box-dependent-interacting protein 1 OS=Rattus norvegicus GN=Bin1 PE=1 SV=2	1	cell differentiation;regulation of biological process	cytoplasm;nucleus	protein binding	Pf00018, Pf03114, Pf07653, Pf14604
Q62871	Cytoplasmic dynein 1 intermediate chain 2 OS=Rattus norvegicus GN=Dync1i2 PE=1 SV=1	1	cellular component movement;metabolic process;transport	cytoplasm;cytoskeleton	catalytic activity;motor activity;protein binding	Pf00400, Pf11540
G3V9V3	Cytoplasmic dynein 1 intermediate chain 2 OS=Rattus norvegicus GN=Dync1i2 PE=1 SV=3	1	cellular component movement;transport		catalytic activity;motor activity;protein binding	Pf00400, Pf11540
F8WFP9	ERO1-like protein alpha OS=Rattus norvegicus GN=Ero1a PE=1 SV=3	1	cell death;cell differentiation;cell organization and biogenesis;cellular homeostasis;metabolic process;regulation of biological process;response to stimulus;transport	endoplasmic reticulum;membrane	catalytic activity;nucleotide binding	Pf04137
B2RYC9	Glucosylceramidase OS=Rattus norvegicus GN=Gba PE=1 SV=1	1	cell organization and biogenesis;metabolic process;regulation of biological process;response to stimulus	membrane;organelle lumen;vacuole	catalytic activity;protein binding	Pf02055
D3ZFY8	Protein LOC100362142 OS=Rattus norvegicus GN=LOC100912618 PE=1 SV=1	1	metabolic process;regulation of biological process;response to stimulus	cytoplasm;nucleus	catalytic activity;protein binding	Pf00179
F1M227	Uncharacterized protein OS=Rattus norvegicus PE=4 SV=2	1	metabolic process		catalytic activity	Pf00179
G3V943	Protein Dnaaf5 OS=Rattus norvegicus GN=Dnaaf5 PE=1 SV=1	1	cell organization and biogenesis;cellular component movement	cytoplasm	protein binding
Q9R0H1	Nonmuscle myosin heavy chain IIB (Fragment) OS=Rattus norvegicus GN=Myh10 PE=2 SV=1	1	cell organization and biogenesis;cell proliferation;cellular component movement;metabolic process;regulation of biological process;transport	cytoplasm;cytoskeleton;membrane;mitochondrion;nucleus	catalytic activity;motor activity;nucleotide binding;protein binding	Pf01576
Q5M884	Protein Eci3 OS=Rattus norvegicus GN=Eci3 PE=1 SV=1	1	metabolic process		catalytic activity	Pf00378
Q5XIC0	Enoyl-CoA delta isomerase 2, mitochondrial OS=Rattus norvegicus GN=Eci2 PE=1 SV=1	1	metabolic process	membrane;mitochondrion;organelle lumen	catalytic activity;protein binding	Pf00378, Pf00887
A0A0G2K277	Protein Eci3 OS=Rattus norvegicus GN=Eci3 PE=1 SV=1	1	metabolic process		catalytic activity	Pf00378, Pf00887
G3V8Y8	Huntingtin interacting protein 1, isoform CRA_a OS=Rattus norvegicus GN=Hip1 PE=1 SV=1	1	cell death;cell organization and biogenesis;metabolic process;regulation of biological process;response to stimulus;transport	cytoplasm;Golgi	protein binding	Pf00038, Pf01417, Pf01608, Pf07651, Pf07888, Pf09730, Pf09731, Pf12128
Q8VHU1	HIP1 protein (Fragment) OS=Rattus norvegicus GN=Hip1 PE=2 SV=1	1	cell death;cell organization and biogenesis;metabolic process;regulation of biological process;response to stimulus;transport	cytoplasm;Golgi	protein binding	Pf01608
Q5XII7	Small nuclear ribonucleoprotein-associated protein B OS=Rattus norvegicus GN=Snrpb PE=2 SV=1	1	cell organization and biogenesis;metabolic process;regulation of biological process	cytoplasm;cytosol;nucleus;spliceosomal complex	RNA binding	Pf01423, Pf03614
Q6P9V1	Tetraspanin OS=Rattus norvegicus GN=Cd81 PE=1 SV=1	1	metabolic process;regulation of biological process;response to stimulus;transport	membrane	protein binding	Pf00335
D3ZGS5	Protein Uaca OS=Rattus norvegicus GN=Uaca PE=1 SV=2	1	regulation of biological process;response to stimulus;transport	cytoplasm;cytosol;membrane;mitochondrion;nucleus	catalytic activity;motor activity;protein binding;transporter activity	Pf00023, Pf01496, Pf01576, Pf02463, Pf07888, Pf09726, Pf12128, Pf12796, Pf13606, Pf13637, Pf13857
A0A0G2JT68	Protein Uaca OS=Rattus norvegicus GN=Uaca PE=1 SV=1	1	regulation of biological process;response to stimulus	cytoplasm;cytosol;membrane;mitochondrion;nucleus		Pf00023, Pf01496, Pf01576, Pf02463, Pf07888, Pf09726, Pf12128, Pf12796, Pf13606, Pf13637, Pf13857
[truncated: 1,155 more rows]

## Sheet: SC homogenate 2
Accession	Description	# Unique Peptides	Biological Process	Cellular Component	Molecular Function	Pfam IDs
[truncated: 3,041 more rows]

[truncated: 4 more sheets: human BDNF 1.0 ngml, human BDNF 0.1 ngml, rat CNTF 1.0 ngml, rat CNTF 0.1 ngml]
